# Supplementary material for: Exploring the publication gap in pediatric randomized clinical trials: completed vs. uncompleted pediatric clinical trials
Source: Front Med (Lausanne). 2025 May 30;12:1590125. doi: 10.3389/fmed.2025.1590125 (PMC12163232; doi:10.3389/fmed.2025.1590125)
Supplement: Supplementary Table S3 — Protocol. Prospective protocol for data extraction, classification, and analysis. [file Table_3.xlsx]

## Sheet: CTgov
	NCT	Other ID	Study name	Funding	Included/Excluded	Reason for exclusion	Year registered	Start date	Year completed	Trial status	Reason for discontinuation	Patient enrolled exact number	Patient enrolled	Planned sample size	Age of participant	Phase	Masking	Condition category	Publication in registry	Relevant publicaton?	Found in Google Scholar/Pubmed	Date of publication	Publication 1	Publication 2	Publication 3	Publication 4	Europe?	Results posted in Clin.gov + EUCTR	Results posted in EUCTR	Results first posted
1	NCT01610765	DMID 11-0068	A Safety and Dose-Determining Study of CMX001 In Infants With Neonatal Herpes Simplex Virus (HSV) Infection Involving the Central Nervous System (CNS Disease)	Academic	Included	0	2012	January 2016	2017	Withdrawn	Conduct problems		0-50	0-50	Pretern, newborn, infant	II	Triple	Certain infectious and parasitic diseases	NO		NO						NO	NO
2	NCT01294501		Decreasing Medication Errors by Caregivers Using a Health Literacy Intervention	0	Excluded	Not a drug intervention					0
3	NCT01805388		Comparison of Tissue in Regenerative Endodontic Procedures and Apexification	0	Excluded	non randomized trial					0
4	NCT01539941		Family-Based Protocol for Medication Integration in Treatment of Comorbid ASU/ADHD in Routine Care	0	Excluded	Not a drug intervention					0
5	NCT01616212		Early Intervention for Minors in Possession of Alcohol/Drugs: A Feasibility Study (MAST1)	0	Excluded	Not a drug intervention					0
6	NCT01405053	E2080-G000-303	Study of Rufinamide in Pediatric Subjects 1 to Less Than 4 Years of Age With Lennox-Gastaut Syndrome Inadequately Controlled With Other Anti-epileptic Drugs	Industry	Included	0	2011	June 16, 2011	NOV 2015	Completed	0		0-50	51-100	Mixed age	III	Open label	Diseases of the nervous system	YES	YES	YES	APR 2021	https://www.clinicaltrials.gov/ct2/bye/rQoPWwoRrXS9-i-wudNgpQDxudhWudNzlXNiZip9Ei7ym67VZRFROR08SRFtA6h9Ei4L3BUgWwNG0it.	https://www.clinicaltrials.gov/ct2/bye/rQoPWwoRrXS9-i-wudNgpQDxudhWudNzlXNiZip9Ei7ym67VZRFjag0JWKCVA6h9Ei4L3BUgWwNG0it.	Evaluation of long-term safety, tolerability, and behavioral outcomes with adjunctive rufinamide in pediatric patients (≥1 to - PubMed (nih.gov)	Safety and pharmacokinetic profile of rufinamide in pediatric patients aged less than 4 years with Lennox-Gastaut syndrome: An interim analysis from a multicenter, randomized, active-controlled, open-label study - PubMed (nih.gov)	YES	YES		Aug 2019
7	NCT01668303		Family-Based Juvenile Drug Court Services	0	Excluded	Not a drug intervention					0
8	NCT01769300		Improving the Medication Management of Patients With Attention-Deficit Hyperactivity Disorder	0	Excluded	Not a drug intervention					0
9	NCT01381263		Behavioral Medicine Treatment for Adolescents in Pain	0	Excluded	Not a drug intervention					0
10	NCT01899898		Efficacy of a Simplified Modified Atkins Diet in Children With Refractory Epilepsy	0	Excluded	trial is registered ≥ 60 days after start day	2013	September 2012			0
11	NCT01969305		Youth Drug Abuse Prevention in Kazakhstan	0	Excluded	Not a drug intervention					0
12	NCT01676389		Osteopathic Manual Medicine Treatment in Autism	0	Excluded	Not a drug intervention					0
13	NCT01511380		Targeting HIV Risk Behaviors in Juvenile Drug Court-Involved Youth	0	Excluded	Not a drug intervention					0
14	NCT01637948		Controlled Clinical Trial of Traditional Chinese Medicine Mouthrinse	0	Excluded	trial is registered ≥ 60 days after start day	2012	October 2010			0
15	NCT01322009		Overcoming Membrane Transporters to Improve CNS Drug Delivery - Improving Brain Antioxidants After Traumatic Brain Injury	Academic	Included	0	2011	March 2011	MAR 2015	Completed	0		0-50	0-50	Mixed age	II	Quadruple	Injury, poisoning and certain other consequences of external causes	YES	YES	YES	SEP 2018	https://clinicaltrials.gov/ct2/bye/rQoPWwoRrXS9-i-wudNgpQDxudhWudNzlXNiZip9Ei7ym67VZR05-g4nLK4wA6h9Ei4L3BUgWwNG0it.	https://clinicaltrials.gov/ct2/bye/rQoPWwoRrXS9-i-wudNgpQDxudhWudNzlXNiZip9Ei7ym67VZR0JcK4BcgCwA6h9Ei4L3BUgWwNG0it.			NO	YES		Aug 2016
16	NCT01737632		Family-based and Adolescent Residential Drug Treatment	0	Excluded	Not a drug intervention					0
17	NCT01436994		Antithyroid Drug Treatment of Thyrotoxicosis in Young People	0	Excluded	trial is registered ≥ 60 days after start day	2011	July 2004			0
18	NCT01740206	IRB12-00721	Should Chronic Stimulant Medications be Continued Preoperatively in Patients With Attention Deficit Hyperactivity Disorder(ADHD)	Academic	Included	0	2012	November 2012	DEC 2015	Completed	0		0-50	51-100	Mixed age	II	Open label	Mental and behavioural disorders	NO		YES	FEB 2017	https://onlinelibrary.wiley.com/doi/full/10.1111/pan.13112				NO	NO	NO
19	NCT01432977	I10 005	Drug Interactions Between Paracetamol and Setrons in Pain Management	Academic	Included	0	2011	September 2011	JUL 2012	Completed	0		51-100	51-100	Mixed age	III	Single	Symptoms, signs and abnormal clinical and laboratory findings, not elsewhere classified	NO		YES	SEP 2014	https://onlinelibrary.wiley.com/doi/full/10.1002/ejp.587				YES	YES	YES	May 2021
20	NCT01998295		Parasite Clearance Time and Time to Recurrent Infection Following Treatment With Artemether/Lumefantrine	0	Excluded	trial is registered ≥ 60 days after start day	2013	May 2012			0																		NO
21	NCT02024581	VIR003-01	A Trial of a Botanical Drug Containing East Indian Sandalwood Oil (EISO) for the Treatment of Molluscum Contagiosum	Industry	Included	0	2013	February 2016	2017	Terminated	Company/business decision	27	0-50	101-500	Mixed age	II	Quadruple	Diseases of the skin and subcutaneous tissue	NO		NO						NO	NO	NO
22	NCT01637558		Optimal Dosing of 1st Line Antituberculosis and Antiretroviral Drugs in Children (a Pharmacokinetic Study)	0	Excluded	non randomized trial					0																		NO
23	NCT01554930		Effectiveness and Safety of Chinese Medicine to Treat Hand, Foot, and Mouth Disease	0	Excluded	trial is registered ≥ 60 days after start day	2012	May 2010			0																		YES
24	NCT01813123		A Web-Based Intervention to Prevent Drug Abuse Among Adolescent Girls	0	Excluded	Not a drug intervention					0																		NO
25	NCT01883817		Effect of Omega-3 Fatty Acid on Cortical Function in ADHD	Academic	Included	0	2013	September 2013	MAR 2017	Completed	0		0-50	0-50	Mixed age	III	Quadruple	Mental and behavioural disorders	NO		YES	JAN 2018	Effects of Docosahexaenoic Acid Supplementation on Cortical Network Integrity in Medication-Free Children with Attention-Deficit/Hyperactivity Disorder: A Preliminary Multimodal Neuroimaging Trial | Journal of Nutritional Therapeutics (lifescienceglobal.com)				NO	NO	NO
26	NCT01825798	MET-10-2012	Treatment of Overweight Induced by Antipsychotic Medication in Young People With Autism Spectrum Disorders (ASD)	Academic	Included	0	2013	April 2013	OCT 2015	Completed	0		51-100	51-100	Mixed age	III	Quadruple	Endocrine, nutritional and metabolic diseases	YES	YES	YES	OCT 2017	https://clinicaltrials.gov/ct2/bye/rQoPWwoRrXS9-i-wudNgpQDxudhWudNzlXNiZip9Ei7ym67VZR0Jxg4nOR4wA6h9Ei4L3BUgWwNG0it.	https://clinicaltrials.gov/ct2/bye/rQoPWwoRrXS9-i-wudNgpQDxudhWudNzlXNiZip9Ei7ym67VZR0wLgCBLKCRA6h9Ei4L3BUgWwNG0it.			NO	YES	NO	Feb 2018
27	NCT01703104		The Efficacy of Jobelyn (Sorghum Bicolor Extract)in the Treatment of Sickle Cell Anemia	0	Excluded	trial is registered ≥ 60 days after start day	2012	January 2012																					YES
28	NCT02020317		Enhancing the Detection and Management of Adverse Drug Events in Nursing Homes	0	Excluded	Not a drug intervention																							NO
29	NCT01505296	BWI-IIS-0143	Catheter Ablation for Recently Diagnosed Paroxysmal Atrial Fibrillation	Industry	Included	0	2012	December 2011	2014	Withdrawn	None reported or unclear		0-50	101-500	Combined	IV	Open label	Diseases of the circulatory system	NO		NO						NO	NO	NO
30	NCT02020317		Clinical Decision Support System for Quality Assurance in Potassium-Increasing Drug-Drug-Interactions	0	Excluded	Not a drug intervention																							NO
31	NCT01876095		Discontinuing Inappropriate Medication in Nursing Home Residents	0	Excluded	Not a drug intervention																							NO
32	NCT01727414		Attention Deficit Disorder Medication Response Study	0	Excluded	trial is registered ≥ 60 days after start day	2012	June 2006																					NO
33	NCT01369459		Medication Integration in Treatment of Comorbid Adolescent Substance Users/Attention Deficit Hyperactivity Disorder	0	Excluded	Not a drug intervention																							NO
34	NCT01956448		SORT-OUT VI - Randomized Clinical Comparison of Biomatrix Flex® and Resolute Integrity®	0	Excluded	Not a drug intervention																							NO
35	NCT01551823		The Clinical Trial Protocol for the Influenza Virus Vaccine (Split Virion, Inactivated) （Children Forms of Drug）	0	Excluded	Not a drug intervention																							NO
36	NCT01859000		Family-Based Drug Services for Young Disaster Victims0	0	Excluded	Not a drug intervention																							NO
37	NCT01333800		Cost-effectiveness Study of Beclomethasone Versus Ciclesonide as Controller Medications in Pediatric Asthma	0	Excluded	Not a drug intervention																							YES
38	NCT01275391		cSBIRT to Reduce Teen Tobacco, Alcohol and Drug Use	0	Excluded	Not a drug intervention																							YES
39	NCT01392378	B1851047, 6096A1-4027	Study Assessing the Effect of Medications to Prevent Fever on Prevenar 13®	Industry	Included	0	2011	August 2011	JAN 2013	Completed			501-1000	501-1000	Pretern, newborn, infant	IV	Open label	Symptoms, signs and abnormal clinical and laboratory findings, not elsewhere classified	YES	YES	YES	APR 2017	https://clinicaltrials.gov/ct2/bye/rQoPWwoRrXS9-i-wudNgpQDxudhWudNzlXNiZip9Ei7ym67VZR0JSg0nFRFtA6h9Ei4L3BUgWwNG0it.				YES	YES	YES	Feb 2014
40	NCT01426542		Preventing Brain Injury in Infants With Congenital Heart Disease	Academic	Excluded	trial is registered ≥ 60 days after start day	2011	March 2011																					NO
41	NCT01967485		Text Messaging Adherence to Stimulant Medication	0	Excluded	Not a drug intervention																							NO
42	NCT01921244		Shared Decision Making to Improve Care and Outcomes for Children With Autism	0	Excluded	Not a drug intervention																							NO
43	NCT01434225	08NR26	NEMO1:NEonatal Seizure Using Medication Off-patent	Academic	Included	0	2011	August 2011	JUN 2013	Completed			0-50	0-50	Pretern, newborn, infant	II	Open label	Certain conditions originating in the perinatal period	YES	YES	YES	MAY 2015	https://clinicaltrials.gov/ct2/bye/rQoPWwoRrXS9-i-wudNgpQDxudhWudNzlXNiZip9Ei7ym67VZR08-g08FRFRA6h9Ei4L3BUgWwNG0it.				YES	NO	NO
44	NCT01574092		Irinotecan in Combination With Cisplatin in Pediatric Patients With Unfavorable Prognosis Gliomas	0	Excluded	trial is registered ≥ 60 days after start day	2012	November 2009																					NO
45	NCT02007928		Assessment of Adverse Events in a Naive Pediatric Population Treated With an Antipsychotic	0	Excluded	trial is registered ≥ 60 days after start day	2013	April 2013																					NO
46	NCT01967472	SL-ACT-01	Adherence to Antimalarial Drugs in Sierra Leone	Academic	Included	0	2013	September 16, 2013	JAN 2014	Completed			>1000	501-1000	Mixed age	UNK	Open label	Certain infectious and parasitic diseases	YES	YES	YES	JUN 2018	https://clinicaltrials.gov/ct2/bye/rQoPWwoRrXS9-i-wudNgpQDxudhWudNzlXNiZip9Ei7ym67VZR05Og0BaKCnA6h9Ei4L3BUgWwNG0it.				NO	NO	NO
47	NCT01844700	12-403A	1/2-MC4R Genotype and Pediatric Antipsychotic Drug- Induced Weight Gain	Industry	Included	0	2011	July 2013	2014	Terminated	Patient accrual	14	0-50	51-100	Adolescent	IV	Open label	Mental and behavioural disorders	YES	NO	NO						NO	YES	NO	Feb 2016
48	NCT01461824	IRB11-00583	Drug Exposure and Depot Medroxyprogesterone Acetate (DMPA) in Adolescent Subjects	Academic	Included	0	2011	September 2011	JUL 2016	Completed			0-50	0-50	Adolescent	III	Single	Endocrine, nutritional and metabolic diseases	NO		YES	APR 2017	https://www.sciencedirect.com/science/article/pii/S1083318816302376				NO	YES	NO	Apr 2018
49	NCT01709695		Neurobiological Basis of Response to Guanfacine Extended Release in Children and Adolescents With ADHD	0	Excluded	trial is registered ≥ 60 days after start day	2012	March 2011																					NO
50	NCT01740726	IRB00061525	Comparison of Behavioral Activation and Antidepressant Medication in the Treatment of Adolescents With Depression	Academic	Included	0	2012	January 2013	2014	Terminated	Patient accrual	3	0-50	0-50	Adolescent	UNK	Single	Mental and behavioural disorders	YES	NO	NO						NO	YES-unusable	NO	Apr 2015
51	NCT01922297		Juvenile Offender HIV Prevention and Drug Abuse Services	0	Excluded	Not a drug intervention																							NO
52	NCT01310738	LVBrasil_2007	Efficacy and Safety Study of Drugs for Treatment of Visceral Leishmaniasis in Brazil	Academic	Included	0	2011	February 2011	2015	Terminated	Informative termination	378	101-500	501-1000	Combined	IV	Open label	Certain infectious and parasitic diseases	YES		YES	JUN 2017	Efficacy and safety of available treatments for visceral leishmaniasis in Brazil: A multicenter, randomized, open label trial | PLOS Neglected Tropical Diseases				NO	NO	NO
53	NCT01759862	24280	Perioperative Aminophylline to Improve Early Kidney Function After a Kidney Transplant	Academic	Included	0	2013	November 2012	JUL 2017	Completed			0-50	0-50	Mixed age	UNK	Triple	Diseases of the genitourinary system	NO	NO	NO						NO	YES	NO	Mar 2019
54	NCT01591239		Home-Based Program to Help Parents of Drug Abusing Adolescents	0	Excluded	Not a drug intervention																							NO
55	NCT01476930		Cupping and Serkangabin Versus Conventional Migraine Treatment	0	Excluded	trial is registered ≥ 60 days after start day	2011	June 2008																					NO
56	NCT01826721		Impact of an E-learning Tool on Patient Satisfaction, Knowledge and Medication Adherence in Solid Organ Transplantation: A Randomized Controlled Trial	0	Excluded	Not a drug intervention																							YES
57	NCT01269463	RP-BP-EF001	Time Course of Response to Methylphenidate HCl ER Capsules in Children 6 to 12 Years With ADHD in Classroom Setting	Industry	Included	0	2011	December 2010	FEB 2012	Completed			0-50	0-50	Mixed age	III	Quadruple	Mental and behavioural disorders	YES	YES	YES	DEC 2014	https://clinicaltrials.gov/ct2/bye/rQoPWwoRrXS9-i-wudNgpQDxudhWudNzlXNiZip9Ei7ym67VZR08WgFtLgFnA6h9Ei4L3BUgWwNG0it.				NO	NO	NO
58	NCT01635361		Understanding and Appraising the New Medicine Service in England	0	Excluded	Not a drug intervention																							NO
59	NCT01379469	201510060-PRO09070279	Carbamazepine in Severe Liver Disease Due to Alpha-1 Antitrypsin Deficiency	Industry	Included	0	2011	January 2012	2017	Terminated	None reported or unclear	20	0-50	0-50	Combined	II	Quadruple	Diseases of the digestive system	YES	NO	NO						NO	YES-unusable	NO	Oct 2021
60	NCT01347437		Improving Antiretroviral Medication Adherence Among HIV-infected Youth	0	Excluded	Not a drug intervention																							NO
61	NCT01955382	999913209	Evaluation of Oral Activated Charcoal on Antimalarial Drug's Ability to Kill Parasites in Malian Children With Malaria	Other	Included	0	2013	September 2013	JUL 2015	Completed			51-100	101-500	Mixed age	II	Open label	Certain infectious and parasitic diseases	NO		NO						NO	YES	NO	Feb 2018
62	NCT01329315		Project Chill: Tailored Youth Drug Intervention In Primary Care	0	Excluded	Not a drug intervention																							NO
63	NCT01875003	2012-000180-25	A Study of Lebrikizumab in Adolescent Participants With Uncontrolled Asthma Who Are on Inhaled Corticosteroids and a Second Controller	Industry	Included	0	2013	August 31, 2013	DEC 2016	Completed			101-500	101-500	Adolescent	III	Double	Diseases of the respiratory system	NO		YES	JUL 2022	Efficacy, safety, and tolerability of lebrikizumab in adolescent patients with uncontrolled asthma (ACOUSTICS) - Szefler - 2022 - Clinical and Translational Allergy - Wiley Online Library				YES	YES	YES	Jun 2017
64	NCT01333059		Cycling of Sedative Infusions in Critically Ill Pediatric Patients	0	Excluded	trial is registered ≥ 60 days after start day	2011	September 2010																					NO
65	NCT01779375	RISE Pediatric	RISE Pediatric Medication Study	Other	Included	0	2013	June 16, 2013	APR 2018	Completed			51-100	51-100	Mixed age	III	Open label	Endocrine, nutritional and metabolic diseases	YES	YES	YES	AUG 2018	https://clinicaltrials.gov/ct2/bye/rQoPWwoRrXS9-i-wudNgpQDxudhWudNzlXNiZip9Ei7ym67VZR05xg4jWKCJA6h9Ei4L3BUgWwNG0it.	https://clinicaltrials.gov/ct2/bye/rQoPWwoRrXS9-i-wudNgpQDxudhWudNzlXNiZip9Ei7ym67VZR05xg4jWKCwA6h9Ei4L3BUgWwNG0it.	https://clinicaltrials.gov/ct2/bye/rQoPWwoRrXS9-i-wudNgpQDxudhWudNzlXNiZip9Ei7ym67VZR0JWKCRLRC8A6h9Ei4L3BUgWwNG0it.		NO	YES	NO	Oct 2018
66	NCT01349907		Extension Study of Asenapine [P06107 (NCT01244815)] for Pediatric Bipolar Disorder (P05898)	0	Excluded	non randomized trial	2011	June 16, 2011	2014	Completed																			YES
67	NCT01521130		Imaging the Effect of Centrotemporal Spikes and Seizures on Language in Children	0	Excluded	non randomized trial																							NO
68	NCT01403298		Project RAP: Family-based HIV Prevention in the Juvenile Drug Court	0	Excluded	Not a drug intervention																							NO
69	NCT01615809		Nebulized Amphotericin B Lipid Complex in Invasive Pulmonary Aspergillosis in Paediatric Patients With Acute Leukaemia	0	Excluded	non randomized trial																							NO
70	NCT01887132	130164	A Trial of the Drug Donepezil for Sleep Enhancement and Behavioral Change in Children With Autism	Other	Included	0	2013	June 2013	2015	Terminated	None reported or unclear	5	0-50	101-500	Toddler and preschool	II	Double	Mental and behavioural disorders	YES	NO	NO						NO	YES	NO	Sep 2017
71	NCT01606319	AsthmaNet 005	Acetaminophen Versus Ibuprofen in Children With Asthma	Academic	Included	0	2012	February 2013	APR 2015	Completed			101-500	101-500	Mixed age	III	Quadruple	Diseases of the respiratory system	YES	YES	YES	AUG 2016	https://clinicaltrials.gov/ct2/bye/rQoPWwoRrXS9-i-wudNgpQDxudhWudNzlXNiZip9Ei7ym67VZR0wLRFnOR0JA6h9Ei4L3BUgWwNG0it.				NO	YES	NO	January 16, 2017
72	NCT01572181		Study of a Reduced-toxicity Myeloablative Conditioning Regimen Using Fludarabine and Full Doses of Intravenous Busulfan in Pediatric Patients Not Eligible for Standard Myeloablative Conditioning Regimens	0	Excluded	non randomized trial																							NO
73	NCT01717287		A Study of the Safety, Tolerability, and Antiretroviral Activity of Raltegravir (MK-0518) in Combination With Other Antiretroviral Therapies in Russian Children and Adolescents Infected With Human Immunodeficiency Virus (HIV-1) (MK-0518-248)	0	Excluded	non randomized trial																							NO
74	NCT01468480		Human Pulpal Response After Pulp Capping With Four Different Agents	0	Excluded	trial is registered ≥ 60 days after start day	2011	June 2010																					NO
75	NCT01939886		Treatment Efficacy and Malaria TRANSmission After Artemisinin Combination Therapy 2 (TRANSACT2)	0	Excluded	trial is registered ≥ 60 days after start day	2013	April 2013																					NO
76	NCT01505933		Airway Dimension Study in Children Undergoing MRI Sedated With Propofol and Dexmedetomidine	0	Excluded	final confirmed status after December 31, 2017	2012	February 2012	2019																				NO
77	NCT01904357		Pediatric Cefazolin PK Study	0	Excluded	non randomized trial																							NO
78	NCT01419275		Quantifying Collateral Perfusion in Cerebrovascular Disease-Moyamoya Disease and Stroke Patients	0	Excluded	non randomized trial																							YES
79	NCT01539707		Single Dose Study to Measure Blood Levels and Safety of a Drug for Children With Overactive Bladder	0	Excluded	non randomized trial																							YES
80	NCT01642602		Safety and Efficacy of Dexlansoprazole Delayed-Release Capsules in Treating Symptomatic Non-Erosive Gastroesophageal Reflux Disease in Adolescents	0	Excluded	non randomized trial																							NO
81	NCT01520909	2011-002184-17	Study of a New Medication for Childhood Chronic Immune Thrombocytopenia (ITP), a Blood Disorder of Low Platelet Counts That Can Lead to Bruising Easily, Bleeding Gums, and/or Bleeding Inside the Body.	Industry	Included	0	2012	March 2012	JAN 2014	Completed			51-100	51-100	Mixed age	III	Quadruple	Diseases of the blood and blood-forming organs and certain disorders involving the immune mechanism	YES	YES	YES	DEC 2018	https://clinicaltrials.gov/ct2/bye/rQoPWwoRrXS9-i-wudNgpQDxudhWudNzlXNiZip9Ei7ym67VZR05LRFBLR0BA6h9Ei4L3BUgWwNG0it.	https://clinicaltrials.gov/ct2/bye/rQoPWwoRrXS9-i-wudNgpQDxudhWudNzlXNiZip9Ei7ym67VZR0BSRFjWgC8A6h9Ei4L3BUgWwNG0it.			YES	YES	NO	September 29, 2014
82	NCT01798290		Impact of Narrative Medicine (Workshop Reading Diaries)	0	Excluded	Not a drug intervention																							NO
83	NCT01532388		Randomized Controlled Trial of eScreen for Problematic Drug Use	0	Excluded	Not a drug intervention																							NO
84	NCT02024867		Evaluation of 3 Versus 10 Days of Antibiotics in Skin Abscesses After Surgical Drainage	0	Excluded	trial is registered ≥ 60 days after start day	2013	February 2010																					NO
85	NCT01596335	TA-650-22	Clinical Study of TA-650 in Patients With Refractory Kawasaki Disease	Industry	Included	0	2012	May 2012	OCT 2014	Completed			0-50	51-100	Mixed age	III	Open label	Diseases of the musculoskeletal system and connective tissue	YES	YES	YES	JAN 2018	https://clinicaltrials.gov/ct2/bye/rQoPWwoRrXS9-i-wudNgpQDxudhWudNzlXNiZip9Ei7ym67VZR05FK4BLRC8A6h9Ei4L3BUgWwNG0it.				NO	YES	YES	September 26, 2018
86	NCT01344512	CHUBX 2010/36	Population Pharmacokinetics of Anti-infectious Drugs in Children	Academic	Included	0	2011	June 2011	SEP 2014	Completed			101-500	101-500	Mixed age	UNK	Open label	Certain infectious and parasitic diseases	YES	YES	YES	AUG 2020	https://clinicaltrials.gov/ct2/bye/rQoPWwoRrXS9-i-wudNgpQDxudhWudNzlXNiZip9Ei7ym67VZRFnWgCwxKC8A6h9Ei4L3BUgWwNG0it.				YES	NO	NO	0
87	NCT01757899	CONEP 16487	Effects and Safety of Infusion of Low-Doses of Methylprednisolone in Early ALI and ARDS in Children	Academic	Included	0	2012	January 2014	2016	Withdrawn	Conduct problems		0-50	0-50	Mixed age	II	Quadruple	Injury, poisoning and certain other consequences of external causes	YES		YES	APR 2017	https://clinicaltrials.gov/ct2/bye/rQoPWwoRrXS9-i-wudNgpQDxudhWudNzlXNiZip9Ei7ym67VZR0JWR0nER08A6h9Ei4L3BUgWwNG0it.				NO	NO	NO
88	NCT01504204	IRB00015374	Effect of Samples on Acne Treatment With Epiduo® Gel	Academic	Included	0	2012	December 2011	NOV 2012	Completed			0-50	0-50	Combined	IV	Open label	Diseases of the skin and subcutaneous tissue	NO		NO						NO	YES	YES	January 23, 2018
89	NCT01642615	2012-001681-15	Safety and Efficacy of Dexlansoprazole Delayed-Release Capsules for Healing of Erosive Esophagitis and Maintenance of Healed Erosive Esophagitis and Relief of Heartburn in Adolescents	Industry	Included	0	2012	July 2012	NOV 2014	Completed			51-100	51-100	Adolescent	II	Quadruple	Diseases of the digestive system	NO		NO						YES	YES	NO	May 27, 2015
90	NCT01527006		Pharmacokinetics, Efficacy, and Safety of Perampanel Oral Suspension on Seizure Frequency in Pediatric Subjects Maintained on One to Three Stable Antiepileptic Drugs	0	Excluded	non randomized trial																							NO
91	NCT01319864		POETIC Plerixafor as a Chemosensitizing Agent for Relapsed Acute Leukemia and MDS in Pediatric Patients	0	Excluded	non randomized trial																							YES
92	NCT01535287		Effect of Dexmedetomidine on Emergence Agitation in Children With or Without Tube Insertion Under General Anesthesia	0	Excluded	trial is registered ≥ 60 days after start day	2012	January 4, 2011																					NO
93	NCT01276314		Evaluation of TNF-α Blockade Effect in Patients With Severe Cutaneous Adverse Drug Reactions	0	Excluded	trial is registered ≥ 60 days after start day	2011	January 2009																					YES
94	NCT01901484		Schistosoma Mansoni Morbidity in Children Aged 1-5 Years	0	Excluded	trial is registered ≥ 60 days after start day	2013	December 2012																					NO
95	NCT01292837		A Study of Levetiracetam in Japanese Pediatric Patients With Generalized Tonic-clonic Seizures	0	Excluded	non randomized trial																							NO
96	NCT01567423		Efficacy Study of Amodiaquine-Artesunate and Artemether-Lumefantrine for the Treatment of Uncomplicated Malaria	0	Excluded	trial is registered ≥ 60 days after start day	2012	April 2008																					NO
97	NCT01711021	N25-006	Study to Evaluate Safety & Efficacy of d-Amphetamine Transdermal System Compared to Placebo in Children & Adolescents With ADHD	Industry	Included	0	2012	October 2012	MAR 2013	Completed			101-500	51-100	Mixed age	II	Triple	Mental and behavioural disorders	NO		YES	APR 2022	CNS_2200018 230..231 (cambridge.org)				NO	NO	NO
98	NCT01278966		Modified Atkins Diet in Children and Adolescents With Drug-resistant Epilepsy	0	Excluded	Not a drug intervention																							NO
99	NCT01454206		Integration of (iSBIRT) for Teen Drug Use Into a Pediatric Network	0	Excluded	Not a drug intervention																							YES
100	NCT01388842	Epicentre/MBA/2011/NO	Evaluation of the Efficacy and Safety of Inhaled Nitric Oxide as Adjunctive Treatment for Cerebral Malaria in Children	Academic	Included	0	2011	September 2011	FEB 2014	Completed			51-100	51-100	Mixed age	II	Open label	Certain infectious and parasitic diseases	NO		YES	JUL 20215	Inhaled Nitric Oxide as an Adjunctive Treatment for Cerebral Malaria in Children: A Phase II Randomized Open-Label Clinical Trial | Open Forum Infectious Diseases | Oxford Academic (oup.com)				NO	NO	NO
101	NCT01565707	2011-002066-20	A Study to Investigate How Effective and Safe Solifenacin Succinate Suspension is in Treating Children/Adolescents Aged 5 to Less Than 18 Years With Symptoms of Overactive Bladder (OAB) Compared to a Non-active Drug	Industry	Included	0	2012	June 7, 2012	JAN 2014	Completed			101-500	101-500	Mixed age	III	Quadruple	Diseases of the genitourinary system	YES	YES	YES	DEC 2020	https://clinicaltrials.gov/ct2/bye/rQoPWwoRrXS9-i-wudNgpQDxudhWudNzlXNiZip9Ei7ym67VZRFRSRFjxR05A6h9Ei4L3BUgWwNG0it.	https://clinicaltrials.gov/ct2/bye/rQoPWwoRrXS9-i-wudNgpQDxudhWudNzlXNiZip9Ei7ym67VZRFnSRF5SKCjA6h9Ei4L3BUgWwNG0it.	https://clinicaltrials.gov/ct2/bye/rQoPWwoRrXS9-i-wudNgpQDxudhWudNzlXNiZip9Ei7ym67VZR0wcK4wOR0tA6h9Ei4L3BUgWwNG0it.		YES	YES	NO	January 30, 2017
102	NCT01437644	2010-023240-33	The Post-Operative Pain in Cerebral Palsy (POPPIES) Trial	Other	Included	0	2011	October 2011	JAN 2015	Completed			51-100	51-100	Mixed age	III	Quadruple	Diseases of the nervous system	NO		NO						YES	YES	YES	Aug 2019
103	NCT01321645		Efficacy of Azadirachta Indica (Homoeopathic Medicine) in Treatment of Acne Vulgaris	0	Excluded	non randomized trial																							NO
104	NCT01321632		Efficacy of Zingiber Officinalis (Homoeopathic Medicine) in Treatment of Acne Vulgaris	0	Excluded	non randomized trial																							NO
105	NCT02010411		Alpha1 Antitrypsin Aerosol Therapy in Cystic Fibrosis	0	Excluded	non randomized trial																							NO
106	NCT01856218		An Open-Label Phase 1/2 Study to Assess the Safety, Efficacy and Dose of Study Drug UX003 Recombinant Human Beta-glucuronidase (rhGUS) Enzyme Replacement Therapy in Patients With Mucopolysaccharidosis Type 7 (MPS 7)	0	Excluded	non randomized trial																							NO
107	NCT01681732		A Pilot Study of Personalized Medicine for Pediatric Asthma	0	Excluded	Not a drug intervention																							NO
108	NCT01438372	1108010039	IV Iron Sucrose vs Oral FeSO4 in Treating IDA in Pediatric IBD	Academic	Included	0	2011	November 2011	2012	Withdrawn	Funding issue		0-50	0-50	Adolescent	II	Open label	Diseases of the blood and blood-forming organs and certain disorders involving the immune mechanism	NO		NO						NO	NO	NO
109	NCT01967173	AsthmaNet 006	Best African American Response to Asthma Drugs	Academic	Included	0	2013	February 2014	JUL 2017	Completed			501-1000	101-500	Combined	III	Quadruple	Diseases of the respiratory system	YES	YES	YES	SEP 2019	https://clinicaltrials.gov/ct2/bye/rQoPWwoRrXS9-i-wudNgpQDxudhWudNzlXNiZip9Ei7ym67VZRFjLgCRORF8A6h9Ei4L3BUgWwNG0it.				NO	YES	NO	November 15, 2018
110	NCT01887327	November 13, 2019	Stannsoporfin With Light Therapy for Newborn Babies With Jaundice	Industry	Included	0	2013	October 16, 2013	MAR 2016	Completed			51-100	51-100	Pretern, newborn, infant	II	Double	Certain conditions originating in the perinatal period	NO		YES	OCT 2021	Stannsoporfin with phototherapy to treat hyperbilirubinemia in newborn hemolytic disease | Journal of Perinatology (nature.com)				NO	YES	NO	November 13, 2019
111	NCT01581281	1U01NS076788-01 ( U.S. NIH Grant/Contract )	The Childhood and Adolescent Migraine Prevention Study	Academic	Included	0	2012	June 2012	2016	Completed	Conduct problems	488	101-500	501-1000	Mixed age	III	Quadruple	Diseases of the nervous system	YES	YES	YES	OCT 2016	https://www.nejm.org/doi/full/10.1056/nejmoa1610384?casa_token=bz5w_WOVRKcAAAAA:YVMp-uYEr2e3MQv0DZE0tGlqGDNe8aUwLwLI11pxQgL9lzh-0-sKySZXtHEtFTmZTP8AIoscSls5EIE				NO	YES	NO	August 10, 2017
112	NCT01520363	FD-004247-01	Placebo Controlled Trial of Dextromethorphan in Rett Syndrome	Academic	Included	0	2012	March 2012	OCT 2016	Completed			51-100	51-100	Mixed age	II	Quadruple	Mental and behavioural disorders	NO		YES	SEP 2017	https://n.neurology.org/content/89/16/1684				NO	YES	NO	October 23, 2018
113	NCT01721109		Pharmacokinetics, Safety, and Efficacy of Elvitegravir/Cobicistat/Emtricitabine/Tenofovir Disoproxil Fumarate Single Tablet Regimen (STR) in Adolescents	0	Excluded	non randomized trial																							NO
114	NCT01588171		Comparison of 2 Low Molecular Weight Heparin as a Thromboprophylaxis Postpartum	Academic	Included	0	2012	May 2012	NOV 2013	Completed			>1000	>1000	Combined	UNK	Open label	Diseases of the blood and blood-forming organs and certain disorders involving the immune mechanism	YES	YES	YES	MAR 2015	https://clinicaltrials.gov/ct2/bye/rQoPWwoRrXS9-i-wudNgpQDxudhWudNzlXNiZip9Ei7ym67VZRFR-gF5xK4BA6h9Ei4L3BUgWwNG0it.	https://clinicaltrials.gov/ct2/bye/rQoPWwoRrXS9-i-wudNgpQDxudhWudNzlXNiZip9Ei7ym67VZR08OK4VWg0tA6h9Ei4L3BUgWwNG0it.			NO	NO	NO
115	NCT01328782		The Post-Operative Pain Management of Pediatric Supracondylar Elbow Fractures	0	Excluded	trial is registered ≥ 60 days after start day	2011	June 2008																					YES
116	NCT01416025	NA_00041916	A Trial Comparing Efficacy and Safety of Voriconazole Administered With Therapeutic Drug Monitoring vs. Standard Dosing	Academic	Included	0	2011	January 2012	DEC 2014	Completed			0-50	101-500	Combined	IV	Open label	Certain infectious and parasitic diseases	NO		NO						NO	YES	YES	May 23, 2016
117	NCT01281475	09-12-0610	A Trial of Levodopa in Angelman Syndrome	Academic	Included	0	2011	January 2011	JUL 2015	Completed			51-100	51-100	Mixed age	II	Quadruple	Congenital malformations, deformations and chromosomal abnormalities	NO		YES	SEP 2017	A randomized controlled trial of levodopa in patients with Angelman syndrome - Tan - 2018 - American Journal of Medical Genetics Part A - Wiley Online Library				NO	YES	NO	January 13, 2017
118	NCT01695291		Novel Medication Strategies Targeting Brain Mechanisms in Pediatric OCD	0	Excluded	trial is registered ≥ 60 days after start day	2012	May 2012																					NO
119	NCT01782560	H12-03495	Laryngomalacia Study	Academic	Included	0	2013	February 2013	2015	Withdrawn	Patient accrual		0-50	0-50	Pretern, newborn, infant	I	Quadruple	Congenital malformations, deformations and chromosomal abnormalities	YES	NO	NO						NO	NO	NO
120	NCT01689649		A Study to Assess Tolerability and Efficacy of Topiramate Monotherapy in Recently Diagnosed Patients With Epilepsy	0	Excluded	non randomized trial																							NO
121	NCT01997463		Supervised Asthma Medication in Schools (SAMS)	Academic	Included	0	2013	August 2014	JUN 2016	Completed			101-500	101-500	Mixed age	IV	Open label	Diseases of the respiratory system	YES	YES	YES	FEB 2019	https://clinicaltrials.gov/ct2/bye/rQoPWwoRrXS9-i-wudNgpQDxudhWudNzlXNiZip9Ei7ym67VZRFtaRCJ-R0JA6h9Ei4L3BUgWwNG0it.				NO	NO	NO
122	NCT01769235	CLBG 1210	Study Comparing Clindamycin Phosphate and Benzoyl Peroxide Gel to Acanya® Gel and Both to a Vehicle Control in the Treatment of Acne Vulgaris	Industry	Included	0	2013	November 2012	2013	Completed			>1000	501-1000	Combined	I	Double	Diseases of the skin and subcutaneous tissue	NO		NO						UNK	NO	NO
123	NCT01536210	YY-162 (b)	Efficacy and Safety Study of Combination of Ginkgo Extract and Ginseng Extract in Children With ADHD(Attention Deficit Hyperactivity Disorder)	Industry	Included	0	2012	December 2011	2012	Completed			101-500	101-500	Mixed age	III	Triple	Mental and behavioural disorders	YES	NO	NO						NO	NO	NO
124	NCT01887821		Antimalarial Drug Susceptibility and Molecular Characterization of Plasmodium Vivax Isolates in Vietnam	0	Excluded	trial is registered ≥ 60 days after start day	2013	February 2013																					NO
125	NCT01349062		Traditional Complementary and Alternative Medicine (CAM) Therapy in the Treatment of HIV/AIDS	0	Excluded	non randomized trial																							YES
126	NCT01385527		Pediatric Atopic Dermatitis (AD) Internet Survey	Academic	Included	0	2011	June 2011	2014	Withdrawn	None reported or unclear		0-50	0-50	Mixed age	UNK	Triple	Diseases of the skin and subcutaneous tissue	NO		NO						UNK	NO	NO
127	NCT01769664		A Study Comparing Clindamycin 1%/Benzoyl Peroxide 5% Topical Gel to Duac® Topical Gel in the Treatment of Acne Vulgaris	0	Excluded	trial is registered ≥ 60 days after start day	2013	September 2012																					NO
128	NCT01742637		Study Comparing Adapalene and Benzoyl Peroxide Gel 0.1%/2.5% to Epiduo® and Both to a Placebo Control in the Treatment of Acne Vulgaris	Industry	Included	0	2012	October 2012	MAR 2014	Completed			>1000	501-1000	Combined	I	Double	Diseases of the skin and subcutaneous tissue	NO		YES	MAY 2014	Novel over-the-counter hydrogen peroxide based acne kit in treating acne: Randomized, controlled, multicenter study of a hydrogen peroxide-based acne system versus the benzoyl peroxide-based acne system in the treatment of mild to moderate acne vulgaris - Journal of the American Academy of Dermatology (jaad.org)				UNK	NO	NO
129	NCT01659437		WHO Drug Study for Buruli Ulcer - Comparison of SR8 and CR8	Academic	Included	0	2012	December 2012	JAN 2018	Completed			101-500	101-500	Combined	III	Single	Certain infectious and parasitic diseases	YES	YES	YES	AUG 2018	https://clinicaltrials.gov/ct2/bye/rQoPWwoRrXS9-i-wudNgpQDxudhWudNzlXNiZip9Ei7ym67VZR0taRFwOR48A6h9Ei4L3BUgWwNG0it.	https://clinicaltrials.gov/ct2/bye/rQoPWwoRrXS9-i-wudNgpQDxudhWudNzlXNiZip9Ei7ym67VZR0jag4JLR0BA6h9Ei4L3BUgWwNG0it.	https://clinicaltrials.gov/ct2/bye/rQoPWwoRrXS9-i-wudNgpQDxudhWudNzlXNiZip9Ei7ym67VZR0jagCnEg0tA6h9Ei4L3BUgWwNG0it.		NO	NO	NO
130	NCT01347814		Effect of 10mg Domperidone on Gastric Emptying of a High-fat Meal and Appetite Sensations in Healthy Adults	0	Excluded	trial is registered ≥ 60 days after start day	2011	February 2008																					NO
131	NCT01843751	2012-0226	Dane County Drug Court Study for Addicted Offenders	Academic	Included	0	2013	March 2013	FEB 2016	Completed			0-50	0-50	Combined	III	Open label	Mental and behavioural disorders	NO		NO						NO	YES	NO	March 26, 2019
132	NCT01988298	Complejoh 02	Nonsteroidal Antiinflammatory Drugs in Women With Postpartum Pre-eclampsia	Academic	Included	0	2013	October 2013	FEB 2015	Completed			101-500	101-500	Combined	III	Open label	Diseases of the circulatory system	NO		YES	JUN 2016	Ibuprofen versus acetaminophen as a post-partum analgesic for women with severe pre-eclampsia: randomized clinical study: The Journal of Maternal-Fetal & Neonatal Medicine: Vol 30, No 11 (tandfonline.com)				NO	NO	NO
133	NCT01845701		Artemisinin-Based Antimalarial Combinations and Clinical Response in Cameroon	0	Excluded	trial is registered ≥ 60 days after start day	2013	March 2010																					NO
134	NCT01475851		Phase 3 Study of GSK548470 in Patients With Compensated Chronic Hepatitis B With Poor Response to Other Drugs	0	Excluded	non randomized trial																							YES
135	NCT01972906		Moxibustion for Primary Dysmenorrhea	0	Excluded	trial is registered ≥ 60 days after start day	2013	February 2012																					NO
136	NCT01777854	GRMC 12 0020	Anti-reflux Control to Decrease Post Tonsillectomy Pain	Academic	Included	0	2013	January 2013	2015	Terminated	Patient accrual	6	0-50	101-500	Mixed age	IV	Quadruple	Symptoms, signs and abnormal clinical and laboratory findings, not elsewhere classified	NO		NO						NO	YES	NO	September 25, 2018
137	NCT01808196		Testing Effectiveness of Losartan in Patients With EoE With or Without a CTD	0	Excluded	non randomized trial																							YES
138	NCT01308749	11-0493	A Study of Oxytocin in Children and Adolescents With Autistic Disorder	Academic	Included	0	2011	March 2011	APR 2013	Completed			0-50	0-50	Mixed age	II	Quadruple	Mental and behavioural disorders	NO		YES	FEB 2013	Oxytocin and Vasopressin in Children and Adolescents With Autism Spectrum Disorders: Sex Differences and Associations With Symptoms - Miller - 2013 - Autism Research - Wiley Online Library				NO	YES	YES	July 17, 2017
139	NCT01841099	KEMRI_CT_2013/0016	Mesalamine in Environmental Enteropathy	Academic	Included	0	2013	June 2013	MAY 2014	Completed			0-50	0-50	Mixed age	II	Triple	Endocrine, nutritional and metabolic diseases	YES	YES	YES	AUG 2014	https://clinicaltrials.gov/ct2/bye/rQoPWwoRrXS9-i-wudNgpQDxudhWudNzlXNiZip9Ei7ym67VZR08aK45OgC8A6h9Ei4L3BUgWwNG0it.				NO	NO	NO
140	NCT01281969		Intravenous Immunoglobulin for PANDAS	0	Excluded	final confirmed status after December 31, 2017	2011	January 2011	2018																				NO
141	NCT01291069		Effect of Tadalafil on Exercise Capacity in Pediatric Fontan Patients	0	Excluded	trial is registered ≥ 60 days after start day	2011	September 2011																					NO
142	NCT01949571		Clinical Studies on the Therapeutic Effects of Mirtazapine on Drug-craving in Cocaine Addicts.	0	Excluded	non randomized trial																							NO
143	NCT01777347		Efficacy of 3% Hypertonic Saline in Acute Viral Bronchiolitis	0	Excluded	trial is registered ≥ 60 days after start day	2013	October 2012																					NO
144	NCT01531803		Safety Study of Kedbumin 25% Versus Normal Saline in the Treatment of Post-Surgical Hypovolemia in Pediatric Patients	Industry	Included	0	2012	February 5, 2015	2015	Terminated	Principle investigator left	3	0-50	51-100	Mixed age	IV	Open label	Endocrine, nutritional and metabolic diseases	NO		NO						NO	YES	NO	February 18, 2021
145	NCT01710059		Using Mobile Phones to Improve Adherence to Inhaled Steroids	0	Excluded	Not a drug intervention																							YES
146	NCT01950546		Nanosilver Fluoride to Prevent Dental Biofilms Growth	0	Excluded	non randomized trial																							YES
147	NCT01689935		Reduced Side-Effects Of Photodynamic Therapy For The Treatment Of Moderate To Severe Acne (i-PDT)	0	Excluded	trial is registered ≥ 60 days after start day	2012	November 2009																					NO
148	NCT01689298		Carbetocin vs. Oxytocin: In-vitro Myometrial Contractions With and Without Oxytocin Pre-treatment	0	Excluded	non randomized trial																							NO
149	NCT01449136		Use of Antibacterial Cement in Infected Dentin	0	Excluded	Not a drug intervention																							NO
150	NCT01290003		Role of Antibiotics in Preventing Infection in Babies Born Through Meconium Stained Liquor	0	Excluded	trial is registered ≥ 60 days after start day	2011	June 2010																					NO
151	NCT01885026		Substance-focused SBI as a Complement to Internet-based Psychiatric Treatment: RCT	0	Excluded	Not a drug intervention																							NO
152	NCT01933880		A Long Term Post-Marketing Study on the EffIcacy and Safety of Osmotic Release Oral System (OROS) Methylphenidate on the Cognitive Functions of Attention Deficit Hyperactivity Disorder (ADHD) Participants	0	Excluded	trial is registered ≥ 60 days after start day	2013	December 2009																					NO
153	NCT01356641		Antibiotic Treatment Alone for Acute Simple Appendicitis in Children	0	Excluded	non randomized trial																							NO
154	NCT01717690	BCGC-CHG-2012	Study of 2% Chlorhexidine Gluconate-Impregnated Bath Cloths to Prevent MRSA Colonization in Complex Continuing Care	Academic	Included	0	2012	August 2013	SEP 2014	Completed			101-500	51-100	Combined	IV	Open label	Certain infectious and parasitic diseases	NO		YES	MAR 2017	Impact of chlorhexidine bathing on methicillin-resistant Staphylococcus aureus incidence in an endemic chronic care setting: A randomized controlled trial - ScienceDirect				NO	NO	NO
155	NCT01522040	11.0641	Pilot Study of Magnesium Infusions in Pediatric Asthma	Academic	Included	0	2012	January 2012	2013	Withdrawn	None reported or unclear		0-50	51-100	Mixed age	III	Triple	Diseases of the respiratory system	NO		NO						NO	NO	NO
156	NCT01856205		Safety and Efficacy Study of Intravenous Immunoglobulin to Treat Japanese Encephalitis	0	Excluded	trial is registered ≥ 60 days after start day	2013	May 2009																					NO
157	NCT01728376	DAP-PEDBAC-11-02	Safety & Efficacy of Daptomycin Versus Standard of Care (SOC) in 1 - 17 Year Olds With Staphylococcus Aureus Bacteremia (MK-3009-005)	Industry	Included	0	2012	November 29, 2012	JAN 2016	Completed			51-100	51-100	Mixed age	IV	Open label	Certain infectious and parasitic diseases	YES	YES	YES	SEP 2018	https://clinicaltrials.gov/ct2/bye/rQoPWwoRrXS9-i-wudNgpQDxudhWudNzlXNiZip9Ei7ym67VZR05WR4BWg08A6h9Ei4L3BUgWwNG0it.				UNK	YES	NO	December 7, 2016
158	NCT01511367	2010-024635-16	Comparison of Flutiform, Fluticasone and Seretide in Treatment of Moderate to Severe Asthma in Paediatric Patients	Industry	Included	0	2012	March 2012	NOV 2013	Completed			101-500	101-500	Mixed age	III	Quadruple	Diseases of the respiratory system	NO		YES	DEC 2018	Efficacy and safety of fluticasone propionate/formoterol fumarate in pediatric asthma patients: a randomized controlled trial (sagepub.com)				YES	YES	YES	Jul 2015
159	NCT01856634		Pharmacokinetic and Safety Trial to Determine the Appropriate Dose for Pediatric Patients With Multidrug Resistant Tuberculosis	0	Excluded	non randomized trial																							NO
160	NCT01992900	2013-002255-15	A Pharmacokinetic/Pharmacodynamic Study of Eurartesim Dispersible Formulation in Infants With P.Falciparum Malaria	Industry	Included	0	2013	November 2013	JAN 2016	Completed			101-500	101-500	Pretern, newborn, infant	II	Open label	Certain infectious and parasitic diseases	YES	YES	YES	DEC 2017	https://clinicaltrials.gov/ct2/bye/rQoPWwoRrXS9-i-wudNgpQDxudhWudNzlXNiZip9Ei7ym67VZRFRSK45EKC5A6h9Ei4L3BUgWwNG0it.	https://clinicaltrials.gov/ct2/bye/rQoPWwoRrXS9-i-wudNgpQDxudhWudNzlXNiZip9Ei7ym67VZR05Eg0j-g4BA6h9Ei4L3BUgWwNG0it.			YES	YES	YES	Jul 2020
161	NCT01591096		Thrombolysis in Pediatric Stroke (TIPS)0	0	Excluded	non randomized trial																							NO
162	NCT01641861		A Comparative Study of Papacarie® and the Conventional Method for Dental Caries Treatment	0	Excluded	Not a drug intervention																							YES
163	NCT01326611		Efficacy of Clarithromycin Treatment in Prevention of Chronic Lung Disease in Premature Infants	0	Excluded	trial is registered ≥ 60 days after start day	2011	May 2008																					NO
164	NCT01572649	2011-004584-67	Evaluation of the Blood Levels of the Drug (Lixisenatide), the Plasma Glucose Levels and Safety in Paediatric and Adult Patients With Type 2 Diabetes	Industry	Included	0	2012	May 2012	MAR 2014	Completed			0-50	0-50	Combined	I	Double	Endocrine, nutritional and metabolic diseases	NO		NO						YES	YES	YES	Mar 2015
165	NCT01486381		Long Term Safety of Biphasic Insulin Aspart 30 in Juveniles With Type 1 Diabetes	0	Excluded	non randomized trial																							NO
166	NCT01645189		Safety and Efficacy of Hunterase	0	Excluded	Not a drug intervention																							NO
167	NCT01279057	71047201	A Study Comparing Two Fluticasone Furoate Nasal Sprays in the Relief of the Signs and Symptoms of Seasonal Allergic Rhinitis	Industry	Included	0	2011	December 27, 2010	FEB 2011	Completed			501-1000	501-1000	Combined	III	Quadruple	Diseases of the respiratory system	NO		YES	AUG 2013	Comparison of Mometasone Furoate Monohydrate (Nasonex) and Fluticasone Propionate (Flixonase) Nasal Sprays in the Treatment of Dust Mite-sensitive Children with Perennial Allergic Rhinitis - ScienceDirect				NO	YES	NO	February 3, 2021
168	NCT01305655		Glucarpidase Effect on Severe Delayed HDM-clearance in Children Treated With High-dose Mtx in ALL	0	Excluded	non randomized trial																							NO
169	NCT01909336	SIvsSHnh	Use of Isotonic Solutions Versus Hypotonic Solutions for Preventing Hospital Acquired Hyponatremia	Academic	Included	0	2013	July 2013	APR 2014	Completed			101-500	101-500	Mixed age	III	Double	Metabolic disorders	YES	NO	NO						UNK	YES	NO	December 16, 2016
170	NCT01549002	AAAI0699	Efficacy of Intranasal Fentanyl at Reducing Pain During Abscess Incision and Drainage (I&D) in Children	Academic	Included	0	2012	January 2012	APR 2013	Completed			0-50	0-50	Mixed age	III	Single	Symptoms, signs and abnormal clinical and laboratory findings, not elsewhere classified	YES	YES	YES	SEP 2018	https://clinicaltrials.gov/ct2/bye/rQoPWwoRrXS9-i-wudNgpQDxudhWudNzlXNiZip9Ei7ym67VZR0wFK4wxgFjA6h9Ei4L3BUgWwNG0it.				NO	YES	NO	August 21, 2015
171	NCT01858571	IEC/NP-63/2013	Low Dose Chemotherapy Versus Best Supportive Care in Progressive Pediatric Malignancies	Academic	Included	0	2013	October 2013	JAN 2017	Completed			101-500	101-500	Mixed age	III	Double	Neoplasms	YES	YES	YES	SEP 2017	https://clinicaltrials.gov/ct2/bye/rQoPWwoRrXS9-i-wudNgpQDxudhWudNzlXNiZip9Ei7ym67VZRFRWg0JLR4wA6h9Ei4L3BUgWwNG0it.	https://clinicaltrials.gov/ct2/bye/rQoPWwoRrXS9-i-wudNgpQDxudhWudNzlXNiZip9Ei7ym67VZR0JFK4VcgCwA6h9Ei4L3BUgWwNG0it.			NO	NO	NO
172	NCT01536509		Improving Medication Adherence in Pediatric Inflammatory Bowel Disease	0	Excluded	Not a drug intervention																							NO
173	NCT01449045		Trial of Malaria Seasonal IPTc Combined With Community Case Management	0	Excluded	trial is registered ≥ 60 days after start day	2011	July 2011																					NO
174	NCT01728363		Pharmacokinetics (PK) of Antistaphylococcal Antibiotics in Infants (NICHD-2012-02-Staph Trio)	0	Excluded	non randomized trial																							NO
175	NCT01548950		Drug Therapy and Surgery in Congenital Heart Disease With Pulmonary Hypertension	0	Excluded	non randomized trial																							NO
176	NCT01347073		Study of the Safety, Pharmacokinetics and Efficacy of HPN-100, in Pediatric Subjects With Urea Cycle Disorders (UCDs)	0	Excluded	non randomized trial																							NO
177	NCT01954082	NICHD-NRN-0053	Inositol to Reduce Retinopathy of Prematurity	Other	Included	0	2013	April 17, 2014	2016	Terminated	Conduct problems	638	501-1000	>1000	Pretern, newborn, infant	III	Quadruple	Diseases of the eye and adnexa	YES	YES	YES	OCT 2021	https://clinicaltrials.gov/ct2/bye/rQoPWwoRrXS9-i-wudNgpQDxudhWudNzlXNiZip9Ei7ym67VZRFVcK4BORFnA6h9Ei4L3BUgWwNG0it.				NO	YES	NO	September 26, 2018
178	NCT01419652		Periprocedural Glycemic Control in Patients Undergoing Coronary Angiography	0	Excluded	Not a drug intervention																							YES
179	NCT01734551		NAS Treatment - Opiate Versus Non-Opiate	0	Excluded	trial is registered ≥ 60 days after start day	2012	September 2011																					NO
180	NCT01835548	NT0102.1004	NT0102 in the Treatment of Children With Attention Deficit Hyperactivity Disorder (ADHD)	Industry	Included	0	2013	July 2013	JUL 2014	Completed			51-100	51-100	Mixed age	III	Quadruple	Mental and behavioural disorders	YES	YES	YES	FEB 2017	https://clinicaltrials.gov/ct2/bye/rQoPWwoRrXS9-i-wudNgpQDxudhWudNzlXNiZip9Ei7ym67VZRFVEK4jLg0tA6h9Ei4L3BUgWwNG0it.	https://clinicaltrials.gov/ct2/bye/rQoPWwoRrXS9-i-wudNgpQDxudhWudNzlXNiZip9Ei7ym67VZR0waK4RSKC5A6h9Ei4L3BUgWwNG0it.			NO	YES	NO	January 17, 2018
181	NCT01320878		Study of Inhaled Iloprost for the Treatment of Pulmonary Hypertension After Repair of Congenital Heart Disease	0	Excluded	trial is registered ≥ 60 days after start day	2011	October 2007																					YES
182	NCT01595386		Effect of Postop Steroids on Cardiovascular/Respiratory Function in Neonates Undergoing Cardiopulmonary Bypass	Academic	Included	0	2012	April 2012	NOV 2013	Completed			0-50	0-50	Pretern, newborn, infant	UNK	Triple	Congenital malformations, deformations and chromosomal abnormalities	NO		YES	SEP 2015	Postoperative Hydrocortisone Infusion Reduces the Prevalence of Low Cardiac Output Syndrome After Neonatal Cardiopulmonary Bypass - PubMed (nih.gov)				NO	YES	NO	November 10, 2015
183	NCT01360450	R21DA029295-01 ( U.S. NIH Grant/Contract )	Clonidine to Treat Iatrogenic-induced Opioid Dependence in Infants	Other	Included	0	2011	July 2011	2015	Terminated	Patient accrual	12	0-50	51-100	Pretern, newborn, infant	III	Quadruple	Certain conditions originating in the perinatal period	YES	NO	NO						NO	YES	NO	September 13, 2017
184	NCT01464554		Brief Substance Use Intervention for Youth in Teen Court	0	Excluded	Not a drug intervention																							NO
185	NCT01369680		Oral Ketamine for Control of Chronic Pain in Children	0	Excluded	non randomized trial																							NO
186	NCT01966341		Collaborative Cognitive Behavioral Therapy / Hypnotherapy for Treatment of Pediatric Functional Gastrointestinal Disease	0	Excluded	Not a drug intervention																							YES
187	NCT01458457		Life Quality and Mental State in Patients With Breast Cancer	0	Excluded	trial is registered ≥ 60 days after start day	2011	May 2011																					NO
188	NCT01307111	HRRC #09-426	Misoprostol Prior to Intrauterine Device (IUD) Insertion in Nulliparous Women	Academic	Included	0	2011	February 2011	MAR 2013	Completed			51-100	51-100	Combined	UNK	Triple	Symptoms, signs and abnormal clinical and laboratory findings, not elsewhere classified	YES	NO	YES	APR 2011	https://clinicaltrials.gov/ct2/bye/rQoPWwoRrXS9-i-wudNgpQDxudhWudNzlXNiZip9Ei7ym67VZR0jLR0wEg4tA6h9Ei4L3BUgWwNG0it.				NO	YES	YES	March 28, 2016
189	NCT02005666	CRL/CT/09/11-12	To Compare the Efficacy and Safety of Clindamycin Phosphate 1.2% / Benzoyl Peroxide 5% Gel of CHL Versus DUAC® Gel	Industry	Included	0	2013	November 2013	SEP 2016	Completed			501-1000	501-1000	Combined	III	Quadruple	Diseases of the skin and subcutaneous tissue	YES	NO	NO						NO	YES	NO	September 14, 2020
190	NCT01958905	824338	Efficacy and Bio-availability of Artemether-Lumefantrine in Severely Malnourished Children	0	Excluded	non randomized trial																							NO
191	NCT01734889		Taste and Palatability of Orfadin Suspension	0	Excluded	non randomized trial																							NO
192	NCT01728961		Pharmacology of Antimalarial Therapy With or Without Antiretroviral Therapy	0	Excluded	non randomized trial																							NO
193	NCT01599000		Artemether-Lumefantrine Clinical Effectiveness Study	0	Excluded	trial is registered ≥ 60 days after start day	2012	March 2011																					NO
194	NCT01359020		Ibuprofen, Acetaminophen and Dipyrone to Fever Control in Children	0	Excluded	trial is registered ≥ 60 days after start day	2011	January 2007																					NO
195	NCT01941745		Efficacy of Recombinant Human Clara Cell 10 Protein (rhCC10) Administered to Premature Neonates With Respiratory Distress Syndrome	Academic	Included	0	2013	October 2013	AUG 2017	Completed			51-100	51-100	Pretern, newborn, infant	II	Triple	Certain conditions originating in the perinatal period	NO		YES	AUG 2017	Evaluation of Club Cell 10-kDa Protein (CC10) Levels in Full-Term Infants - FullText - Neonatology 2017, Vol. 111, No. 3 - Karger Publishers				NO	YES	YES	September 10, 2019
196	NCT01583439		The Mochudi Prevention Project ART Protocol	0	Excluded	non randomized trial																							NO
197	NCT01311440		Modified Atkins Diet Treatment for Adults With Drug-resistant Epilepsy	0	Excluded	Not a drug intervention																							NO
198	NCT01576094		Two Inodilators Postsurgery in Neonates	0	Excluded	trial is registered ≥ 60 days after start day	2012	November 2009																					NO
199	NCT01435902	106847	A Study of a New Asthma Medicine in Asthmatics Whose Asthma Worsens With Exercise	Industry	Included	0	2011	January 2012	2012	Withdrawn	None reported or unclear		0-50	101-500	Combined	III	Double	Diseases of the respiratory system	NO		NO						NO	NO	NO
200	NCT01309009	NIC-05 (NOCRY-a)	Preliminary Efficacy and Safety Study of Oral Nepadutant in Infant With Colic Not Responding to Conventional Treatment	Industry	Included	0	2011	February 2011	2013	Withdrawn	None reported or unclear		0-50	0-50	Pretern, newborn, infant	II	Quadruple	Symptoms, signs and abnormal clinical and laboratory findings, not elsewhere classified	NO		NO						NO	NO	NO
201	NCT01445938	2010-021398-36	Anti-parasitic Activity and Safety Assessment of SAR97276A in Children With Uncomplicated Malaria	Industry	Included	0	2011	October 2011	2012	Terminated	Conduct problems	20	0-50	101-500	Mixed age	II	Open label	Certain infectious and parasitic diseases	YES	YES	YES	MAY 2017	https://clinicaltrials.gov/ct2/bye/rQoPWwoRrXS9-i-wudNgpQDxudhWudNzlXNiZip9Ei7ym67VZR0JWgFnxgCwA6h9Ei4L3BUgWwNG0it.				YES	NO	NO
202	NCT01495156		Study of the Efficacy of Adjunctive Lithium Treatment for the Treatment of Psychotic Mania	0	Excluded	trial is registered ≥ 60 days after start day	2011	September 2011																					NO
203	NCT01898754		Oligonucleotide Ligation Assay (OLA) Resistance Study	0	Excluded	Not a drug intervention																							NO
204	NCT01713946	2011-000860-90	A Placebo-controlled Study of Efficacy & Safety of 2 Trough-ranges of Everolimus as Adjunctive Therapy in Patients With Tuberous Sclerosis Complex (TSC) & Refractory Partial-onset Seizures	Industry	Included	0	2012	April 29, 2013	OCT 2017	Completed			101-500	101-500	Combined	III	Quadruple	Congenital malformations, deformations and chromosomal abnormalities	YES	YES	YES	JUL 2018	https://clinicaltrials.gov/ct2/bye/rQoPWwoRrXS9-i-wudNgpQDxudhWudNzlXNiZip9Ei7ym67VZRFtag05FR0nA6h9Ei4L3BUgWwNG0it.	https://clinicaltrials.gov/ct2/bye/rQoPWwoRrXS9-i-wudNgpQDxudhWudNzlXNiZip9Ei7ym67VZR0wcRCRLR0jA6h9Ei4L3BUgWwNG0it.	https://clinicaltrials.gov/ct2/bye/rQoPWwoRrXS9-i-wudNgpQDxudhWudNzlXNiZip9Ei7ym67VZR08cK4nWK48A6h9Ei4L3BUgWwNG0it.		YES	YES	NO	November 7, 2018
205	NCT01934231		Study to Assess the Efficacy and Safety of Potassium Clavulanate/Amoxicillin in Children With Acute Bacterial Rhinosinusitis	0	Excluded	non randomized trial																							NO
206	NCT01703884	B00531	ANC & Malaria Diagnostic in Pregnancy	Academic	Included	0	2012	August 2012	2014	Completed			>1000	>1000	Combined	IV	open label	Certain infectious and parasitic diseases	NO		NO						NO	NO	NO
207	NCT01982539		Safety and Tolerability of Zipsor® in Pediatric Subjects (Ages 12-17 Years) With Mild to Moderate Acute	0	Excluded	non randomized trial																							NO
208	NCT01269749		Radioactive Iodide Therapy for Pediatric Graves' Disease	0	Excluded	Not a drug intervention																							NO
209	NCT01382004		Single-dose Azithromycin for the Treatment of Yaws	0	Excluded	trial is registered ≥ 60 days after start day	2011	September 2010																					NO
210	NCT01675960	112909	Effectiveness of Gabapentin on Chronic Irritability in Neurologically Impaired Children	0	Excluded	trial is registered ≥ 60 days after start day	2012	April 2012																					NO
211	NCT01365598	PQPF912	Evaluation of the Gametocytocidal Efficacy and Safety of Primaquine in Uncomplicated Falciparum Malaria in Uganda	Academic	Included	0	2011	December 2011	MAY 2013	Completed			101-500	101-500	Mixed age	III	Triple	Certain infectious and parasitic diseases	YES	YES	YES	FEB 2014	https://clinicaltrials.gov/ct2/bye/rQoPWwoRrXS9-i-wudNgpQDxudhWudNzlXNiZip9Ei7ym67VZR0tWKCwLRFBA6h9Ei4L3BUgWwNG0it.	https://clinicaltrials.gov/ct2/bye/rQoPWwoRrXS9-i-wudNgpQDxudhWudNzlXNiZip9Ei7ym67VZRCwxR08OgFjA6h9Ei4L3BUgWwNG0it.	https://clinicaltrials.gov/ct2/bye/rQoPWwoRrXS9-i-wudNgpQDxudhWudNzlXNiZip9Ei7ym67VZRCwFg0tOg05A6h9Ei4L3BUgWwNG0it.	https://clinicaltrials.gov/ct2/bye/rQoPWwoRrXS9-i-wudNgpQDxudhWudNzlXNiZip9Ei7ym67VZR0taKCVcKCJA6h9Ei4L3BUgWwNG0it.	NO	NO	NO
212	NCT01688401		Intra-arterial Chemotherapy for the Treatment of Progressive Diffuse Intrinsic Pontine Gliomas (DIPG)	0	Excluded	non randomized trial																							NO
213	NCT01617083	6119-128500	Antibiotic Treatment Trial for the PANDAS/PANS Phenotype	Academic	Included	0	2012	May 2012	DEC 2014	Completed			0-50	51-100	Mixed age	II	Quadruple	Mental and behavioural disorders	YES	NO	NO						NO	YES	NO	April 10, 2018
214	NCT01751724	20120786	Caffeine to Reduce Mechanical Ventilation in Preterm Infants	Academic	Included	0	2012	December 2012	2016	Terminated	Informative termination	87	51-100	101-500	Pretern, newborn, infant	UNK	Quadruple	Certain conditions originating in the perinatal period	YES		YES	MAR 2018	https://clinicaltrials.gov/ct2/bye/rQoPWwoRrXS9-i-wudNgpQDxudhWudNzlXNiZip9Ei7ym67VZR05LRC5Lg4jA6h9Ei4L3BUgWwNG0it.				NO	YES	NO	June 19, 2017
215	NCT01908972	12172-MM-231	The Safety and Efficiency of Propranolol as an Initial Treatment for Pediatric Hemangioma	Academic	Included	0	2013	June 2013	MAY 2015	Completed			0-50	51-100	Pretern, newborn, infant	IV	Single	Neoplasms	YES	YES	YES	JUN 2017	https://clinicaltrials.gov/ct2/bye/rQoPWwoRrXS9-i-wudNgpQDxudhWudNzlXNiZip9Ei7ym67VZR0JWR0RagFVA6h9Ei4L3BUgWwNG0it.				NO	YES	NO	October 26, 2018
216	NCT01473264		Safety, Pk and Anti-inflammatory Effects of CC10 Protein in Premature Infants With Respiratory Distress Syndrome (RDS)	0	Excluded	trial is registered ≥ 60 days after start day	2011	January 2000																					YES
217	NCT01482559		Management of Hypotension In the Preterm Infant	0	Excluded	final confirmed status after December 31, 2017	2011	February 2015	2019																				NO
218	NCT01330381	2010-022402-40	Prucalopride in Pediatric Subjects With Functional Constipation	Industry	Included	0	2011	April 28, 2011	MAR 2013	Completed			101-500	101-500	Mixed age	III	Quadruple	Diseases of the digestive system	YES	YES	YES	DEC 2014	https://clinicaltrials.gov/ct2/bye/rQoPWwoRrXS9-i-wudNgpQDxudhWudNzlXNiZip9Ei7ym67VZR08SRF5LKCtA6h9Ei4L3BUgWwNG0it.	https://clinicaltrials.gov/ct2/bye/rQoPWwoRrXS9-i-wudNgpQDxudhWudNzlXNiZip9Ei7ym67VZR0wOKCjSRFtA6h9Ei4L3BUgWwNG0it.			YES	YES	YES	February 26, 2014
219	NCT01692756	12-0706	Early Treatment for Acute ACL Tear	Academic	Included	0	2012	March 2013	FEB 2017	Completed			0-50	51-100	Combined	III	Double	Injury, poisoning and certain other consequences of external causes	YES	YES	YES	FEB 2017	https://clinicaltrials.gov/ct2/bye/rQoPWwoRrXS9-i-wudNgpQDxudhWudNzlXNiZip9Ei7ym67VZR0Jag4BWR4nA6h9Ei4L3BUgWwNG0it.	https://clinicaltrials.gov/ct2/bye/rQoPWwoRrXS9-i-wudNgpQDxudhWudNzlXNiZip9Ei7ym67VZR0wSgF5Fg0JA6h9Ei4L3BUgWwNG0it.	https://clinicaltrials.gov/ct2/bye/rQoPWwoRrXS9-i-wudNgpQDxudhWudNzlXNiZip9Ei7ym67VZRFtERFR-RFJA6h9Ei4L3BUgWwNG0it.		NO	YES	NO	November 13, 2018
220	NCT01453946		Safety and Maintenance Study of Entocort for Children With Crohn's Disease	0	Excluded	non randomized trial																							NO
221	NCT01444092		Safety Study of Entocort for Children With Crohn's Disease	0	Excluded	non randomized trial																							NO
222	NCT01507792		Iron Repletion in Chronic Cough and Iron Deficiency	0	Excluded	non randomized trial																							NO
223	NCT01515956		Study of BMN 110 in Pediatric Patients < 5 Years of Age With Mucopolysaccharidosis IVA (Morquio A Syndrome)	0	Excluded	non randomized trial																							NO
224	NCT01804075		Comparison Between Methadone and Morphine for Neonatal Opiate Withdrawal	0	Excluded	trial is registered ≥ 60 days after start day	2013	January 2011																					NO
225	NCT01965327		Interferon Gamma-1b in Friedreich Ataxia (FRDA)	0	Excluded	non randomized trial																							NO
226	NCT01605279		Dobutamine Versus Placebo for Low Superior Vena Cava Flow in Newborn	0	Excluded	trial is registered ≥ 60 days after start day	2012	September 2010																					NO
227	NCT01898520	GWSP08258	A Safety, Efficacy and Tolerability Study of Sativex for the Treatment of Spasticity in Children Aged 8 to 18 Years	Industry	Included	0	2013	December 2013	MAR 2017	Completed			51-100	51-100	Mixed age	III	Quadruple	Diseases of the nervous system	NO		YES	APR 2022	Efficacy and safety of nabiximols cannabinoid medicine for paediatric spasticity in cerebral palsy or traumatic brain injury: a randomized controlled trial - Fairhurst - 2020 - Developmental Medicine &amp; Child Neurology - Wiley Online Library				YES	YES	YES	Oct 2018
228	NCT01797835		Alcohol Screening in an Ethnically Diverse Sample of Adolescents in Primary Care	0	Excluded	Not a drug intervention																							YES
229	NCT01332292		Pharmacokinetics and PharmacoDynamics of GW685698 in Paedeatric Asthmatic Patients	0	Excluded	trial is registered ≥ 60 days after start day	2011	May 2010																					NO
230	NCT01474746	R40MC22641	Trial of Sertraline to Treat Children With Fragile X Syndrome	Academic	Included	0	2011	January 2012	SEP 2015	Completed			51-100	51-100	Toddler and preschool	II	Triple	Congenital malformations, deformations and chromosomal abnormalities	NO		YES	JUN 2017	Low-Dose Sertraline Improves Receptive Language in Children with Fragile X Syndrome when Eye Tracking Methodology is used to Measure Treatment Outcome (semanticscholar.org)				NO	YES	NO	September 25, 2017
231	NCT01523236	70936005	Clinical Equivalence Study of Mometasone Nasal Spray, 50 Mcg/Actuation	Industry	Included	0	2012	December 2011	2012	Completed			501-1000	501-1000	Combined	II	Quadruple	Diseases of the respiratory system	NO		NO						UNK	NO	NO
232	NCT01302964		Mirtazapine Treatment of Anxiety in Children and Adolescents With Pervasive Developmental Disorders	0	Excluded	trial is registered ≥ 60 days after start day	2011	August 2010
233	NCT01933217	1K23HD074683-01A1( U.S. NIH Grant/Contract )	Methylphenidate for Attention Problems After Pediatric TBI	Academic	Included	0	2013	November 2013	AUG 2016	Completed			0-50	0-50	Mixed age	IV	Quadruple	Injury, poisoning and certain other consequences of external causes	YES	YES	YES	MAR 2019	https://clinicaltrials.gov/ct2/bye/rQoPWwoRrXS9-i-wudNgpQDxudhWudNzlXNiZip9Ei7ym67VZRFtag05WRFBA6h9Ei4L3BUgWwNG0it.				NO	YES		June 4, 2020
234	NCT01395901	PALO-10-14	Safety and Efficacy of Palonosetron IV to Prevent Postoperative Nausea and Vomiting in Pediatric Patients	Industry	Included	0	2011	June 2011	APR 2012	Completed			501-1000	501-1000	Mixed age	III	Quadruple	Symptoms, signs and abnormal clinical and laboratory findings, not elsewhere classified	NO		YES	FEB 2014	Effect of Palonosetron on Postoperative Nausea and Vomiting in Ch...: Ingenta Connect				YES	YES		July 30, 2014
235	NCT01655875		AMD3100 for Sensitizing in Allogeneic Blood or Marrow Transplant for Chemotherapy Resistant Pediatric Acute Leukemia	0	Excluded	non randomized trial
236	NCT01801683		Evidence Based Medicine in General Practice	0	Excluded	Not a drug intervention
237	NCT01349205		Caffeine in Children With Obstructive Sleep Apnea, Dose Response Study	0	Excluded	trial is registered ≥ 60 days after start day	2011	March 2010																					NO
238	NCT01922011	2013-000864-28	Safety and Efficacy Study of Daptomycin Compared to Active Comparator in Pediatric Participants With Acute Hematogenous Osteomyelitis (AHO)	Industry	Included	0	2013	September 13, 2013	DEC 2016	Completed			101-500	101-500	Mixed age	III	Quadruple	Diseases of the musculoskeletal system and connective tissue	YES	YES	YES	SEP 2020	https://clinicaltrials.gov/ct2/bye/rQoPWwoRrXS9-i-wudNgpQDxudhWudNzlXNiZip9Ei7ym67VZRFncRF5Wg08A6h9Ei4L3BUgWwNG0it.				YES	YES		June 23, 2017
239	NCT01615874	2009-010108-27	tudy of the Effect of Mometasone Furoate/Formoterol (MF/F), Montelukast and Beclomethasone Dipropionate (BDP) on Plasma Cortisol Levels of Children 5-11 Years Old With Persistent Asthma (P05574)	Industry	Included	0	2012	January 2013	2013	Withdrawn	None reported or unclear		0-50	101-500	School age	II	Single	Diseases of the respiratory system	NO		NO						YES	NO
240	NCT01723371		Beta Blockers for Treatment of Pulmonary Arterial Hypertension in Children	0	Excluded	non randomized trial
241	NCT01491919		Safety Study of Lisinopril in Children and Adolescents With a Kidney Transplant	0	Excluded	non randomized trial																							NO
242	NCT01947205		Pain and Suction Curettage	0	Excluded	trial is registered ≥ 60 days after start day	2013	November 2012																					NO
243	NCT01973907		Pilot Study for the SQUEEZE Trial	0	Excluded	Not a drug intervention																							YES
244	NCT01769794		Chinese Medicinal Treatment on Mild Hand, Foot, and Mouth Disease: Multicenter, Prospective, Randomized Double-blind, Placebo-controlled Study	0	Excluded	trial is registered ≥ 60 days after start day	2013	June 2011																					NO
245	NCT02006108		Imaging Kidney Transplant Rejection Using Ferumoxytol-Enhanced Magnetic Resonance	0	Excluded	Not a drug intervention																							NO
246	NCT01958138		Isoflurane Versus Propofol for Removal of LMA in Children	0	Excluded	trial is registered ≥ 60 days after start day	2013	April 2012																					NO
247	NCT01585129		Treatment Utility of Postpartum Antibiotics in Chorioamnionitis	0	Excluded	trial is registered ≥ 60 days after start day	2012	September 2010																					NO
248	NCT01903525	STU 042012-055	DHA For The Treatment of Pediatric Concussion Related to Sports Injury	Academic	Included	0	2013	September 2013	AUG 2017	Completed			0-50	0-50	Adolescent	I	Quadruple	Injury, poisoning and certain other consequences of external causes	NO		YES	JUN 2022	A Pilot Randomized Controlled Trial of Docosahexaenoic Acid for the Treatment of Sport-Related Concussion in Adolescents - Shane M. Miller, Aaron J. Zynda, Meagan J. Sabatino, Chanhee Jo, Henry B. Ellis, Robert J. Dimeff, 2022 (sagepub.com)				NO	YES	NO	January 11, 2021
249	NCT02010333		A Pediatric Safety and Pharmacokinetics Study of Ha44 Gel Administered Topically for Treatment of Head Lice Infestation	0	Excluded	non randomized trial																							NO
250	NCT01342484	2009-017004-91	Finding a Safe and Effective Dose of Linagliptin in Pediatric Patients With Type 2 Diabetes	Industry	Included	0	2011	April 2011	FEB 2016	Completed			0-50	101-500	Mixed age	II	Double	Endocrine, nutritional and metabolic diseases	NO		YES	NOV 2017	Randomized, double‐blind, placebo‐controlled dose‐finding study of the dipeptidyl peptidase‐4 inhibitor linagliptin in pediatric patients with type 2 diabetes - Tamborlane - 2018 - Pediatric Diabetes - Wiley Online Library				YES	YES	NO	September 15, 2016
251	NCT01333072	R01HD062550-01A1( U.S. NIH Grant/Contract )	Biomarkers in Autism of Aripiprazole and Risperidone Treatment (BAART)	Academic	Included	0	2011	July 2011	AUG 2015	Completed			51-100	101-500	Mixed age	IV	Quadruple	Mental and behavioural disorders	YES	YES	YES	JUN 2019	https://clinicaltrials.gov/ct2/bye/rQoPWwoRrXS9-i-wudNgpQDxudhWudNzlXNiZip9Ei7ym67VZRFjEg0RcgFjA6h9Ei4L3BUgWwNG0it.				NO	YES	NO	September 26, 2018
252	NCT01607580	PUPH IRB [2012] (26)	Efficacy Study of Low-dose Glucocorticoid Prophylaxis for Acute Graft-versus-host Disease(GVHD)	Academic	Included	0	2012	June 2012	FEB 2014	Completed			101-500	101-500	Combined	UNK	Open label	Neoplasms	YES	YES	YES	MAR 2019	https://clinicaltrials.gov/ct2/bye/rQoPWwoRrXS9-i-wudNgpQDxudhWudNzlXNiZip9Ei7ym67VZRFtWK4jLKCBA6h9Ei4L3BUgWwNG0it.				NO	NO	NO
253	NCT01520181		Extended Open Challenge in Patients With a History of Drug Eruption Following Beta-lactam Treatment	0	Excluded	Not a drug intervention																							NO
254	NCT01958476		Improving Outcomes in Neonatal Abstinence Syndrome	0	Excluded	final confirmed status after December 31, 2017	2013	September 2013	2018																				NO
255	NCT01279096		Safety of Clofarabine With Multiagent Chemotherapy in Childhood Acute Lymphoblastic Leukemia	0	Excluded	non randomized trial																							NO
256	NCT01383993		Study Of The Pharmacokinetics And Safety Of Voriconazole In Children 2 To Less Than 15 Years Old Who Are At High Risk For Systemic Fungal Infection	0	Excluded	non randomized trial																							NO
257	NCT01560767		Perioperative Analgesia for Knee Arthroplasty (PAKA)	0	Excluded	trial is registered ≥ 60 days after start day	2012	October 2010																					NO
258	NCT01504659	JBRF001	Intranasal Ketamine In the Treatment of Pediatric Bipolar Disorder	Academic	Included	0	2012	July 2012	2016	Terminated	Regulatory issue	5	0-50	51-100	School age	II	Triple	Mental and behavioural disorders	NO		NO						NO	NO	NO
259	NCT01630148	HMU	Bemiparin as a Thromboprophylaxis After Gynaecological Surgeries	Academic	Included	0	2012	July 2012	MAR 2014	Completed			501-1000	501-1000	Combined	UNK	Single	Diseases of the circulatory system	NO		YES	SEP 2015	Bemiparin for thromboprophylaxis after benign gynecologic surgery: a randomized clinical trial - Alalaf - 2015 - Journal of Thrombosis and Haemostasis - Wiley Online Library				NO	NO	NO
260	NCT01895998		Quantifying the Presence of Lung Disease and Pulmonary Hypertension in Children With Sickle Cell Disease	0	Excluded	non randomized trial																							NO
261	NCT01360996		Low Dose OC Therapy in Women With Polycystic Ovary Syndrome (PCOS): Impact of BMI on Hyperandrogenism	0	Excluded	non randomized trial																							NO
262	NCT01873144		High Flow Therapy vs Hypertonic Saline in Bronchiolitis	0	Excluded	trial is registered ≥ 60 days after start day	2013	October 2010																					NO
263	NCT01312402	101109	Topical Brinzolamide Ophthalmic Suspension Versus Placebo in the Treatment of Infantile Nystagmus Syndrome	Academic	Included	0	2011	January 2011	MAR 2014	Completed			0-50	0-50	Combined	IV	Quadruple	Diseases of the eye and adnexa	YES	YES	YES	OCT 2015	https://clinicaltrials.gov/ct2/bye/rQoPWwoRrXS9-i-wudNgpQDxudhWudNzlXNiZip9Ei7ym67VZRCnEgFBERC8A6h9Ei4L3BUgWwNG0it.	https://clinicaltrials.gov/ct2/bye/rQoPWwoRrXS9-i-wudNgpQDxudhWudNzlXNiZip9Ei7ym67VZRCVLKCwLRC8A6h9Ei4L3BUgWwNG0it.	https://clinicaltrials.gov/ct2/bye/rQoPWwoRrXS9-i-wudNgpQDxudhWudNzlXNiZip9Ei7ym67VZRC8cR05SK45A6h9Ei4L3BUgWwNG0it.	https://clinicaltrials.gov/ct2/bye/rQoPWwoRrXS9-i-wudNgpQDxudhWudNzlXNiZip9Ei7ym67VZRC8cRCBLR4jA6h9Ei4L3BUgWwNG0it.	NO	NO	NO
264	NCT01568580		Efficacy and Safety of Recombinant Factor VIII (GreenGene) in Patients With Hemophilia A	0	Excluded	non randomized trial																							NO
265	NCT01485055		Infliximab and Basiliximab for Treatment of Steroid Refractory Acute Graft Versus Host Disease	0	Excluded	non randomized trial																							NO
266	NCT01796756		Quality Improvement in Handover of General Internal Medicine In-patients	0	Excluded	Not a drug intervention																							NO
267	NCT01362010	FX2010-03	Clinical Study to Evaluate Tolerability and Safety of FXFM244 and to Monitor Clinical Effect in Acne Vulgaris Patients	Industry	Included	0	2011	January 2012	2013	Completed			101-500	101-500	Combined	II	Quadruple	Diseases of the skin and subcutaneous tissue	NO		NO						NO	NO	NO
268	NCT01697956	BDP-AR-307	Hypothalamic-Pituitary-Adrenal (HPA)-Axis Study in Pediatric Subjects With Perennial Allergic Rhinitis (PAR)	Industry	Included	0	2012	October 2012	FEB 2013	Completed			51-100	51-100	School age	III	Quadruple	Diseases of the respiratory system	YES	YES	YES	AUG 2015	https://clinicaltrials.gov/ct2/bye/rQoPWwoRrXS9-i-wudNgpQDxudhWudNzlXNiZip9Ei7ym67VZR0BSgCt-gFjA6h9Ei4L3BUgWwNG0it.				NO	YES		October 8, 2015
269	NCT01783548	BDP-AR-306	Study of an Investigational Nasal Aerosol or Placebo in Children (Ages 4 to 11) With Perennial Allergic Rhinitis (PAR)	Industry	Included	0	2013	January 2013	OCT 2013	Completed			501-1000	501-1000	Mixed age	III	Quadruple	Diseases of the respiratory system	YES	YES	YES	AUG 2015	https://clinicaltrials.gov/ct2/bye/rQoPWwoRrXS9-i-wudNgpQDxudhWudNzlXNiZip9Ei7ym67VZR0BaRC8LgFJA6h9Ei4L3BUgWwNG0it.				NO	YES	NO	October 12, 2015
270	NCT01666912		Postpartum Etonogestrel Implant for Adolescents	Academic	Included	0	2012	August 2012	APR 2015	Completed			51-100	51-100	Combined	IV	Open label	Factors influencing health status and contact with health services	NO		YES	JUN 2017	Etonogestrel-Releasing Contraceptive Implant for Postpartum Adolescents: A Randomized Controlled Trial - ScienceDirect				NO	YES	NO	May 1, 2017
271	NCT02012777		Propanolol and Red Cell Adhesion Non-asthmatic Children Sickle Cell Disease	0	Excluded	non randomized trial																							NO
272	NCT01769456		An Open Label Demonstration Project and Phase II Safety Study of Pre-Exposure Prophylaxis Use Among 15 to 17 Year Old Young Men Who Have	0	Excluded	Not a drug intervention																							NO
273	NCT01540838	INFU/PARA-BOLU/PLACE	Slow Initial β-lactam Infusion With High-dose Paracetamol to Improve the Outcomes of Childhood Bacterial Meningitis	Academic	Included	0	2012	February 2012	FEB 2017	Completed			101-500	101-500	Mixed age	IV	Quadruple	Certain infectious and parasitic diseases	YES	YES	YES	MAY 2021	https://clinicaltrials.gov/ct2/bye/rQoPWwoRrXS9-i-wudNgpQDxudhWudNzlXNiZip9Ei7ym67VZR0jLgCtFRCRA6h9Ei4L3BUgWwNG0it.	https://clinicaltrials.gov/ct2/bye/rQoPWwoRrXS9-i-wudNgpQDxudhWudNzlXNiZip9Ei7ym67VZRFnSg4BaRFJA6h9Ei4L3BUgWwNG0it.			NO	YES	NO	September 24, 2019
274	NCT01328990		Pharmacokinetics of Sulfadoxine-pyrimethamine Plus Amodiaquine for Intermittent Preventive Treatment in Children (IPTc)	0	Excluded	non randomized trial																							NO
275	NCT01704508	Eurartesim-2012	Improving Anti-malarial Treatment Options in Guinea-Bissau - Part A	Academic	Included	0	2012	November 2012	JUL 2016	Completed			101-500	101-500	Mixed age	IV	Open label	Certain infectious and parasitic diseases	YES	NO	YES	FEB 2015	https://pubmed.ncbi.nlm.nih.gov/25421474/				NO	NO	NO
276	NCT01935882	LOPRIM-1	Low Dose Primaquine for Clearance of Gametocytes	Academic	Included	0	2013	September 2013	JUL 2015	Completed			101-500	101-500	Mixed age	III	Quadruple	Certain infectious and parasitic diseases	YES	YES	YES	APR 2017	https://clinicaltrials.gov/ct2/bye/rQoPWwoRrXS9-i-wudNgpQDxudhWudNzlXNiZip9Ei7ym67VZR0JSK45ER08A6h9Ei4L3BUgWwNG0it.	https://clinicaltrials.gov/ct2/bye/rQoPWwoRrXS9-i-wudNgpQDxudhWudNzlXNiZip9Ei7ym67VZR0BxgCnEKCVA6h9Ei4L3BUgWwNG0it.			NO	NO	NO
277	NCT01853124	REB13-0045	Emergency Department Probiotic Treatment of Pediatric Gastroenteritis	Academic	Included	0	2013	November 2013	MAY 2017	Completed			501-1000	501-1000	Mixed age	III	Quadruple	Certain infectious and parasitic diseases	YES	YES	YES	NOV 2018	https://clinicaltrials.gov/ct2/bye/rQoPWwoRrXS9-i-wudNgpQDxudhWudNzlXNiZip9Ei7ym67VZRFVSg05FgFtA6h9Ei4L3BUgWwNG0it.	https://clinicaltrials.gov/ct2/bye/rQoPWwoRrXS9-i-wudNgpQDxudhWudNzlXNiZip9Ei7ym67VZRFVERCBcgCBA6h9Ei4L3BUgWwNG0it.	https://clinicaltrials.gov/ct2/bye/rQoPWwoRrXS9-i-wudNgpQDxudhWudNzlXNiZip9Ei7ym67VZRFROgFjcRCBA6h9Ei4L3BUgWwNG0it.	https://clinicaltrials.gov/ct2/bye/rQoPWwoRrXS9-i-wudNgpQDxudhWudNzlXNiZip9Ei7ym67VZRFtWg0nxRF5A6h9Ei4L3BUgWwNG0it.	NO	NO	NO
278	NCT01823848		A Trial of Three Types of Enemas Used to Treat Functional Constipation in Children	0	Excluded	Not a drug intervention																							YES
279	NCT01812551		Treatment of Low Bone Density in Cystic Fibrosis	0	Excluded	trial is registered ≥ 60 days after start day	2013	October 2002																					NO
280	NCT01674556		Ultrasound-assisted Treatment of Inoperable Pancreatic Cancer	0	Excluded	trial is registered ≥ 60 days after start day	2012	February 2012																					NO
281	NCT01708707	Banner IRB 01-13-0030	Comparison of Buprenorphine to Morphine in Treatment of Neonatal Abstinence Syndrome (NAS)	Academic	Included	0	2012	December 2012	OCT 2017	Completed			0-50	51-100	Pretern, newborn, infant	II	Quadruple	Certain conditions originating in the perinatal period	YES	YES	YES	JUL 2021	https://clinicaltrials.gov/ct2/bye/rQoPWwoRrXS9-i-wudNgpQDxudhWudNzlXNiZip9Ei7ym67VZRFVSRFjxRCVA6h9Ei4L3BUgWwNG0it.				NO	NO	NO
282	NCT01586169		Safety of the Co-administration of Three Drugs for Trachoma and Lymphatic Filariasis Elimination	0	Excluded	non randomized trial																							NO
283	NCT01780584		Can Oral T3 Normalize Thyroid Hormone Levels Following Cardiopulmonary Bypass in Children?	0	Excluded	trial is registered ≥ 60 days after start day	2013	April 2010																					NO
284	NCT01462344	115358	6-month Safety and Benefit Study of ADVAIR in Children 4-11 Years Old	Industry	Included	0	2011	November 17, 2011	NOV 2015	Completed			>1000	>1000	Mixed age	IV	Quadruple	Diseases of the respiratory system	YES	YES	YES	FEB 2021	https://clinicaltrials.gov/ct2/bye/rQoPWwoRrXS9-i-wudNgpQDxudhWudNzlXNiZip9Ei7ym67VZRFnxg0B-R4wA6h9Ei4L3BUgWwNG0it.	https://clinicaltrials.gov/ct2/bye/rQoPWwoRrXS9-i-wudNgpQDxudhWudNzlXNiZip9Ei7ym67VZR0wLgF5cRFVA6h9Ei4L3BUgWwNG0it.			YES	YES	NO	October 5, 2016
285	NCT01340118		Improvement of FeNO and FEF25-75 After Inhaled Corticosteroid Treatment of Asthma	0	Excluded	trial is registered ≥ 60 days after start day	2011	May 2010																					NO
286	NCT01655069		A Study to Investigate How Safe and Effective Solifenacin Solution is in Treating Children/Adolescents With Symptoms of Overactive Bladder	0	Excluded	non randomized trial																							NO
287	NCT01289912	10-06-0247	Trial of RAD001 and Neurocognition in Tuberous Sclerosis Complex (TSC)	Academic	Included	0	2011	January 2011	DEC 2014	Completed			51-100	0-50	Mixed age	II	Triple	Congenital malformations, deformations and chromosomal abnormalities	NO		NO						NO	YES	NO	January 25, 2018
288	NCT01474382	PHE-11-001	Study of OraVerse® for Safety and Efficacy in Pediatric Dental Patients	Industry	Included	0	2011	February 2012	2014	Completed			101-500	101-500	Toddler and preschool	IV	Triple	External causes of morbidity and mortality	YES	NO	NO						NO	NO	NO
289	NCT01796665		A Study to Compare Clindamycin Phosphate and Benzoyl Peroxide Topical Gel 1.2%/2.5% to Acanya® Topical Gel in the Treatment of Acne	0	Excluded	trial is registered ≥ 60 days after start day	2013	February 2012																					NO
290	NCT01689311		In Vitro Myometrial Contractions in Laboring and Non-laboring Women	0	Excluded	non randomized trial																							NO
291	NCT01860066	CQVA149A2328	A 12 Week Study of QVA149 Compared to Fluticasone/Salmeterol (Advair) for Treatment of COPD	Industry	Included	0	2013	December 2013	2014	Withdrawn	None reported or unclear		0-50	501-1000	Combined	III	Double	Diseases of the respiratory system	NO		NO						YES	NO	NO
292	NCT01834885		A 12 Week Study of QVA149 Compared to Fluticasone/Salmeterol (Advair) for Treatment of COPD	0	Excluded	recruitment criteria doesn´t meet inclusion criteria																							NO
293	NCT01628874		Jet Injection of 1% Buffered Lidocaine Versus Topical EMLA for Local Anesthesia Before Lumbar Puncture in Children	0	Excluded	Not a drug intervention																							NO
294	NCT01395004		A Study to Test the Ability of and Safety of GSK2110183 in Treating Langerhans Cell Histiocytosis	0	Excluded	non randomized trial																							NO
295	NCT01480011		A Pilot Study of Efficacy of Lactobacillus CD2 Lozenges in Preventing High-dose Chemotherapy Induced Oral Mucositis in Patients Undergoing Hematopoietic Stem Cell Transplantation	0	Excluded	non randomized trial																							NO
296	NCT01544985	Sucrose3456	Trial of an Oral Sucrose Solution Versus Placebo in Children 1 to 3 Months Old Needing Bladder Catheterization	Academic	Included	0	2012	April 2012	APR 2015	Completed			51-100	51-100	Pretern, newborn, infant	IV	Quadruple	Symptoms, signs and abnormal clinical and laboratory findings, not elsewhere classified	NO		YES	MAY 2021	A randomized double-blind trial comparing the effect on pain of an oral sucrose solution versus placebo in children 1–3 months old needing bladder catheterization | SpringerLink				NO	NO	NO
297	NCT01544946	Sucrose3415	Trial of an Oral Sucrose Solution Versus Placebo in Children 1 to 3 Months Old Needing Nasopharyngeal Aspiration	Academic	Included	0	2012	February 2012	NOV 2015	Completed			51-100	51-100	Pretern, newborn, infant	IV	Quadruple	Symptoms, signs and abnormal clinical and laboratory findings, not elsewhere classified	NO		YES	FEB 2021	pdf (jem-journal.com)				NO	NO	NO
298	NCT01566409	MainCon	Maintenance Treatment for Children With Constipation	Academic	Included	0	2012	September 2013	SEP 2015	Completed			101-500	101-500	Mixed age	UNK	Double	Diseases of the digestive system	NO		NO						YES	YES	NO	September 28, 2016
299	NCT01707199		SPK Study in Afghanistan	0	Excluded	non randomized trial																							NO
300	NCT01440179		SAR3419 in Acute Lymphoblastic Leukemia	0	Excluded	non randomized trial																							NO
301	NCT01930370		Effect of Varied Dialysate Bicarbonate Levels on Phosphate and Potassium Removal	0	Excluded	non randomized trial																							NO
302	NCT01944046	1U01HD073984 ( U.S. NIH Grant/Contract )	Study of Oxytocin in Autism to Improve Reciprocal Social Behaviors	Academic	Included	0	2013	August 1, 2014	NOV 2017	Completed			101-500	101-500	Mixed age	II	Quadruple	Mental and behavioural disorders	YES	YES	YES	OCT 2021	https://clinicaltrials.gov/ct2/bye/rQoPWwoRrXS9-i-wudNgpQDxudhWudNzlXNiZip9Ei7ym67VZRFn-gFwFK4RA6h9Ei4L3BUgWwNG0it.	https://clinicaltrials.gov/ct2/bye/rQoPWwoRrXS9-i-wudNgpQDxudhWudNzlXNiZip9Ei7ym67VZRFVcg4VWgFjA6h9Ei4L3BUgWwNG0it.			NO	YES	NO	January 5, 2021
303	NCT01547000	1004006635	Guanfacine in Children With Tic Disorders	Academic	Included	0	2012	April 2012	DEC 2016	Completed			0-50	0-50	Mixed age	IV	Quadruple	Mental and behavioural disorders	NO		YES	NOV 2017	Extended-Release Guanfacine Does Not Show a Large Effect on Tic Severity in Children with Chronic Tic Disorders - PubMed (nih.gov)				NO	YES	NO	June 8, 2018
304	NCT01602016	136002	A Folinic Acid Intervention for Autism Spectrum Disorders	Academic	Included	0	2012	May 2012	2015	Terminated	Conduct problems	99	51-100	101-500	Mixed age	II	Quadruple	Mental and behavioural disorders	YES	YES		OCT 2018	Folinic acid improves verbal communication in children with autism and language impairment: a randomized double-blind placebo-controlled trial - PubMed (nih.gov)				NO	YES	NO	November 6, 2016
305	NCT01479621	2010-023600-27	A Study of the Effectiveness and Safety of Different Doses of Fluticasone Propionate Taken From a Dry Powder Inhaler in Adolescents and Adults Who Have Asthma That is Not Controlled by Asthma Medications Not Containing Steroids	Industry	Included	0	2011	January 2012	JUL 2013	Completed			501-1000	501-1000	Combined	II	Quadruple	Diseases of the respiratory system	NO		YES	JAN 2016	Randomized, dose-ranging study of a fluticasone propionate multidose dry powder inhaler in adolescents and adults with uncontrolled asthma not previously treated with inhaled corticosteroids: Journal of Asthma: Vol 54, No 1 (tandfonline.com)				YES	YES	NO	April 12, 2017
306	NCT01422291		IV Paracetamol, Dexketoprofen or Morphine for the Treatment of Low Back Pain	0	Excluded	trial is registered ≥ 60 days after start day	2011	January 2011																					NO
307	NCT01512173	2011-003144-50	Study in Infants With Infantile Hemangioma to Compare Propranolol Gel to Placebo	Industry	Included	0	2012	January 2012	MAY 2013	Completed			51-100	51-100	Pretern, newborn, infant	II	Quadruple	Neoplasms	NO		NO						YES	YES	YES	Jul 2016
308	NCT01414985		AAVRh.10 Administered to Children With Late Infantile Neuronal Ceroid Lipofuscinosis	0	Excluded	Not a drug intervention																							NO
309	NCT01365481		Safety and Tolerability of Valsartan in Children 6 to 17 Years of Age	0	Excluded	non randomized trial																							NO
310	NCT01814293		Comparison of Supportive Therapies for Symptom Relief From Pediatric Upper Respiratory Infections (URIs)	0	Excluded	Not a drug intervention																							NO
311	NCT01576718	2010-023601-35	A Study of the Effectiveness and Safety of Different Doses of Fluticasone Propionate Taken From a Dry Powder Inhaler (Puffer) in Adolescents and Adults Who Have Asthma That is Not Controlled by High Dose Inhaled Corticosteroid Asthma Medications	Industry	Included	0	2012	April 2012	OCT 2013	Completed			501-1000	501-1000	Combined	II	Quadruple	Diseases of the respiratory system	YES	YES	YES	AUG 2018	https://clinicaltrials.gov/ct2/bye/rQoPWwoRrXS9-i-wudNgpQDxudhWudNzlXNiZip9Ei7ym67VZR0wxRFwEg0VA6h9Ei4L3BUgWwNG0it.				YES	YES	NO	April 12, 2017
312	NCT01795638		Sodium Supplementation and Growth in Very Low Birth Weight Infants	0	Excluded	trial is registered ≥ 60 days after start day	2013	October 2009																					NO
313	NCT01910324		Juvenile Detention to Community Life	0	Excluded	Not a drug intervention																							NO
314	NCT01987102		Investigation of [6R] 5,10-methylenetetrahydrofolate (Arfolitixorin) as Rescue Therapy for Osteosarcoma Patients Treated With HDMTX.	0	Excluded	non randomized trial																							NO
315	NCT01752790	2473	Efficacy and Safety of Top-down Therapy in Pediatric Crohn's Disease	Academic	Included	0	2012	December 2012	2015	Withdrawn	Company/business decision		0-50	0-50	Mixed age	IV	Open label	Diseases of the digestive system	NO		NO						YES	NO	NO
316	NCT01344122		Medication-Assisted Treatment Implementation in Community Correctional Environments (MATICCE)	0	Excluded	Not a drug intervention																							NO
317	NCT01619982		Pre-operative Prophylaxis With Vancomycin and Cefazolin in Pediatric Cardiovascular Surgery Patients	0	Excluded	non randomized trial																							NO
318	NCT01307319	BDP-AR-305	Study of an Investigational Nasal Aerosol or Placebo Nasal Aerosol in Children (Ages 6-11) With Seasonal Allergies	Industry	Included	0	2011	March 2011	AUG 2011	Completed			501-1000	501-1000	School age	III	Quadruple	Diseases of the respiratory system	YES	NO	YES	NOV 2013	https://clinicaltrials.gov/ct2/bye/rQoPWwoRrXS9-i-wudNgpQDxudhWudNzlXNiZip9Ei7ym67VZR0VaR08agCtA6h9Ei4L3BUgWwNG0it.				NO	YES	YES	February 20, 2015
319	NCT01717625		The Efficacy and Safety of Montelukast Sodium in the Prevention of Bronchopulmonary Dysplasia	0	Excluded	trial is registered ≥ 60 days after start day	2012	November 2011																					NO
320	NCT01951963		Sub-dissociative Ketamine for the Management of Acute Pediatric Pain	0	Excluded	trial is registered ≥ 60 days after start day	2013	December 2012																					YES
321	NCT01372293		71A/G HSD17B5 SNP and Effects of Oral Contraceptive Pill in PCOS Women	0	Excluded	non randomized trial																							NO
322	NCT01955252		Effect of WHO-yaws Elimination Strategy in Lihir Island, Papua New Guinea	0	Excluded	non randomized trial																							NO
323	NCT01549288		Trial of the Modified Atkins Diet in Infantile Spasms Refractory to Hormonal Therapy	0	Excluded	Not a drug intervention																							NO
324	NCT01865175	HIP ASF1	A Pilot Study Comparing Tolerance of Oral Heme Iron Polypeptide With Oral Ionic Iron	Academic	Included	0	2013	January 2016	2016	Withdrawn	Regulatory issue		0-50	0-50	Combined	IV	Open label	Endocrine, nutritional and metabolic diseases	NO		NO						NO	NO	NO
325	NCT01474993	2011P002221	Sulforaphane-rich Broccoli Sprout Extract for Autism	Academic	Included	0	2011	December 2011	NOV 2013	Completed			0-50	0-50	Combined	II	Quadruple	Mental and behavioural disorders	NO		YES	OCT 2017	Sulforaphane from Broccoli Reduces Symptoms of Autism: A Follow-up Case Series from a Randomized Double-blind Study - PMC (nih.gov)				NO	YES	NO	November 24, 2014
326	NCT01871961		Evaluation of Patient Performance Using the Metoject Device for Subcutaneous Injection in Rheumatoid Arthritis (RA)Patient	0	Excluded	non randomized trial																							YES
327	NCT01642758		Trial of HQK-1001 in Beta Thalassemia Intermedia in Lebanon	0	Excluded	non randomized trial																							NO
328	NCT01911260		Weekly Zinc Chelate Supplementation on Children's Growth	0	Excluded	trial is registered ≥ 60 days after start day	2013	September 2000																					YES
329	NCT01838447		Prevention of Vitamin D Deficiency Following Pediatric CHD Surgery: a Phase II Dose Evaluation Randomized Controlled Trial Comparing Usual Care With a High Dose Pre-operative Supplementation Regimen Based on the Institute of Medicine Daily Upper Tolerable Intake Level	0	Excluded	Not a drug intervention																							NO
330	NCT01904864	FE15929	Comparison of NovaFerrum® vs Ferrous Sulfate Treatment in Young Children With Nutritional Iron Deficiency Anemia	Academic	Included	0	2013	July 2013	NOV 2015	Completed			51-100	51-100	Mixed age	IV	Quadruple	Diseases of the blood and blood-forming organs and certain disorders involving the immune mechanism	YES	YES	YES	JUN 2017	https://clinicaltrials.gov/ct2/bye/rQoPWwoRrXS9-i-wudNgpQDxudhWudNzlXNiZip9Ei7ym67VZR0JcR45LRFVA6h9Ei4L3BUgWwNG0it.				NO	YES	YES	September 13, 2017
331	NCT01389596	2010-020852-79	A Study of the Efficacy and Safety of Pregabalin as Add-On Therapy for Partial Onset Seizures in Children Ages 4-16 Years	Industry	Included	0	2011	September 27, 2011	AUG 2016	Completed			101-500	101-500	Mixed age	III	Triple	Diseases of the nervous system	YES	YES	YES	APR 2019	https://clinicaltrials.gov/ct2/bye/rQoPWwoRrXS9-i-wudNgpQDxudhWudNzlXNiZip9Ei7ym67VZRFtcK4JaRF8A6h9Ei4L3BUgWwNG0it.				YES	YES	NO	March 21, 2017
332	NCT01795495	IRB13-0036	Methadone vs Magnesium in Spinal Fusion	Academic	Included	0	2013	September 2013	SEP 2016	Completed			51-100	51-100	Adolescent	III	Single	Diseases of the musculoskeletal system and connective tissue	YES	YES	YES	OCT 2018	https://clinicaltrials.gov/ct2/bye/rQoPWwoRrXS9-i-wudNgpQDxudhWudNzlXNiZip9Ei7ym67VZR0nxgFJOR08A6h9Ei4L3BUgWwNG0it.	https://clinicaltrials.gov/ct2/bye/rQoPWwoRrXS9-i-wudNgpQDxudhWudNzlXNiZip9Ei7ym67VZR0nERFwcg4jA6h9Ei4L3BUgWwNG0it.	https://clinicaltrials.gov/ct2/bye/rQoPWwoRrXS9-i-wudNgpQDxudhWudNzlXNiZip9Ei7ym67VZR0tWRCJLRFJA6h9Ei4L3BUgWwNG0it.	https://clinicaltrials.gov/ct2/bye/rQoPWwoRrXS9-i-wudNgpQDxudhWudNzlXNiZip9Ei7ym67VZRCBcgFtaRCnA6h9Ei4L3BUgWwNG0it.	NO	YES	NO	February 8, 2018
333	NCT01825421		A Pilot Randomized Controlled Trial for Antibiotic Exposure in Neonatal Sepsis Using Neutrophil CD64	0	Excluded	Not a drug intervention																							NO
334	NCT01510626		Omalizumab With Oral Food Immunotherapy With Food Allergies Open Label Safety Study in a Single Center	0	Excluded	non randomized trial																							NO
335	NCT01800747		Clinical Trial for the Assessment of Delayed Antibiotic Treatment in Pediatric (DAP-Pediatrics)	0	Excluded	Not a drug intervention																							NO
336	NCT01597440	NCGC 0007	Long-term Outcome of N-Carbamylglutamate Treatment in Propionic Acidemia and Methylmalonic Acidemia	Academic	Included	0	2012	September 2012	2015	Terminated	Patient accrual	1	0-50	0-50	Pretern, newborn, infant	II	Quadruple	Endocrine, nutritional and metabolic diseases	NO		NO						NO	YES	NO	April 26, 2017
337	NCT01303263		A Brief Intervention to Improve Cost-effective Resource Use Among Medicine Housestaff	0	Excluded	Not a drug intervention																							NO
338	NCT01683149		Sorafenib and Topotecan in Refractory/Recurrent Pediatric Malignancies	0	Excluded	non randomized trial																							NO
339	NCT01751126	NVG09B113	Double-Masked Trial of NOVA22007 (1mg/mL Ciclosporin/Cyclosporine) Versus Vehicle in Pediatric Patients With Active Severe Vernal Keratoconjunctivitis	Industry	Included	0	2012	March 2013	FEB 2016	Completed			101-500	101-500	Mixed age	III	Double	Diseases of the eye and adnexa	NO		YES	MAY 2019	A Randomized, Controlled Trial of Cyclosporine A Cationic Emulsion in Pediatric Vernal Keratoconjunctivitis: The VEKTIS Study - ScienceDirect				YES	NO	NO
340	NCT01633307		Decrease the Frequency of Inappropriate Intravenous Lines in Internal Medicine	0	Excluded	Not a drug intervention																							NO
341	NCT01977729	1308012517	Sequencing CBT for Child Anxiety: CBT Plus Sertraline Versus Switch to Sertraline	Academic	Included	0	2013	October 2013	2014	Terminated	Funding issue	1	0-50	51-100	Mixed age	II	Open label	Mental and behavioural disorders	NO		NO						NO	YES	NO	April 13, 2016
342	NCT01326780	CA-P-8023	A Study of a New Drug Treatment for Acne	Industry	Included	0	2011	March 31, 2011	MAR 2012	Completed			101-500	101-500	Combined	II	Double	Diseases of the skin and subcutaneous tissue	NO		NO						NO	YES	NO	December 11, 2018
343	NCT01652664	C-12-008	Study of Travoprost Ophthalmic Solution, 0.004% Compared to Timolol (0.5% or 0.25%) in Pediatric Glaucoma Patients	Industry	Included	0	2012	September 2012	MAR 2014	Completed			101-500	101-500	Mixed age	III	Double	Diseases of the eye and adnexa	NO		NO						UNK	YES	NO	April 13, 2015
344	NCT01798069		Impact of Narrative Medicine (Workshop Reflexive Writing)	0	Excluded	Not a drug intervention																							NO
345	NCT01293539		Intra-arterial Chemotherapy for the Treatment of Intraocular Retinoblastoma	0	Excluded	non randomized trial																							NO
346	NCT01426113	192024-056	A Study of the Safety and Efficacy of Bimatoprost Ophthalmic Solution in Paediatric Patients With Glaucoma	Industry	Included	0	2011	September 2011	2014	Terminated	Company/business decision	6	0-50	51-100	Mixed age	III	Triple	Diseases of the eye and adnexa	NO		NO						YES	YES	NO	October 2, 2015
347	NCT01825512	DEEP-2	Efficacy/Safety Study of Deferiprone Compared to Deferasirox in Paediatric Patients	Academic	Included	0	2013	March 17, 2014	SEP 2017	Completed			101-500	101-500	Mixed age	III	Open label	Injury, poisoning and certain other consequences of external causes	YES	YES	YES	JUN 2020	https://clinicaltrials.gov/ct2/bye/rQoPWwoRrXS9-i-wudNgpQDxudhWudNzlXNiZip9Ei7ym67VZRFRxR0BWRFjA6h9Ei4L3BUgWwNG0it.	https://clinicaltrials.gov/ct2/bye/rQoPWwoRrXS9-i-wudNgpQDxudhWudNzlXNiZip9Ei7ym67VZRFnWgFtWRFJA6h9Ei4L3BUgWwNG0it.			YES	YES	NO	April 8, 2021
348	NCT01955135		Anesthesia for Retinopathy of Prematurity	0	Excluded	trial is registered ≥ 60 days after start day	2013	September 2010																					NO
349	NCT01484119	AC-060B307	Efficacy, Safety, and Tolerability Study of ACT-129968 in Patients With Seasonal Allergic Rhinitis	Industry	Included	0	2011	December 2011	MAR 2012	Completed			501-1000	501-1000	Combined	III	Triple	Diseases of the respiratory system	YES	YES	YES	APR 2017	https://clinicaltrials.gov/ct2/bye/rQoPWwoRrXS9-i-wudNgpQDxudhWudNzlXNiZip9Ei7ym67VZR0JFKCnOR4wA6h9Ei4L3BUgWwNG0it.				NO	NO	NO
350	NCT01423864		Intrapleural Methylprednisolone Injection for Multiple Organ Failure With Acute Respiratory Distress Syndrome	0	Excluded	non randomized trial																							NO
351	NCT01434680		Evaluating the Comparative Safety and Immunogenicity of Three Lots of Novartis Meningococcal C Conjugate Vaccine in Healthy Toddlers	0	Excluded	Not a drug intervention																							NO
352	NCT01657240	SOPH118-0112/III	Clinical Efficacy of PRO-118 Compared With Olopatadine Hydrochloride Ophthalmic Solution in Allergic Conjunctivitis	Industry	Included	0	2012	November 2014	2015	Withdrawn	Informative termination		0-50	101-500	Combined	III	Double	Diseases of the eye and adnexa	NO		NO						UNK	NO	NO
353	NCT01669941	STOPMiP-KENYA	Efficacy of Intermittent Screening and Treatment or Intermittent Preventive Treatment (IPT) With Dihydroartemisinin-Piperaquine, Versus IPT With Sulfadoxine-Pyrimethamine for the Control of Malaria in Pregnancy in Kenya	Academic	Included	0	2012	August 2012	DEC 2015	Completed			>1000	>1000	Combined	IV	Open label	Certain infectious and parasitic diseases	YES	YES	YES	DEC 2015	https://clinicaltrials.gov/ct2/bye/rQoPWwoRrXS9-i-wudNgpQDxudhWudNzlXNiZip9Ei7ym67VZRFRFg0jFR4RA6h9Ei4L3BUgWwNG0it.	https://clinicaltrials.gov/ct2/bye/rQoPWwoRrXS9-i-wudNgpQDxudhWudNzlXNiZip9Ei7ym67VZR0BWR05-R4tA6h9Ei4L3BUgWwNG0it.			NO	NO	NO
354	NCT01724372	12-094	The Role of Antidepressants or Antipsychotics in Preventing Psychosis	Academic	Included	0	2012	October 2012	2014	Withdrawn	None reported or unclear		0-50	0-50	Mixed age	UNK	Triple	Mental and behavioural disorders	NO		NO						UNK	NO	NO
355	NCT01433354		Long-term, Safety and Tolerability Study of AFQ056 in Adolescent Patients With Fragile X Syndrome (Open-label)	0	Excluded	non randomized trial																							NO
356	NCT01529710	Mirazid2012	Safety and Efficacy of Mirazid for Schistosomiasis Treatment	Industry	Included	0	2012	December 2011	2012	Completed			101-500	101-500	Combined	III	Open label	Certain infectious and parasitic diseases	NO		NO						NO	NO	NO
357	NCT01929980		Bortezomib to Treat Significant Complication of HSCT	0	Excluded	non randomized trial																							NO
358	NCT01697787	CM/CRUN0012	Amodiaquine-Artesunate & Artemether-Lumefantrine Efficacy in Burkina Faso	Academic	Included	0	2012	October 2012	SEP 2014	Completed			101-500	101-500	Combined	IV	Open label	Certain infectious and parasitic diseases	NO		YES	FEB 2016	4C9CDD857796 (academicjournals.org)				NO	NO	NO
359	NCT01556867		Evaluation of Two Strategies for Umbilical Cord Care : Dry Cord Care Versus Antiseptic on the Incidence of Omphalitis in Healthy Term Newborn	0	Excluded	Not a drug intervention																							NO
360	NCT01563029	106855	A Dose-ranging Study of Fluticasone Furoate	Industry	Included	0	2012	March 28, 2012	SEP 2014	Completed			501-1000	501-1000	School age	II	Quadruple	Diseases of the respiratory system	YES	YES	YES	NOV 2016	https://clinicaltrials.gov/ct2/bye/rQoPWwoRrXS9-i-wudNgpQDxudhWudNzlXNiZip9Ei7ym67VZR0wcR0ncKC5A6h9Ei4L3BUgWwNG0it.				YES	YES	NO	April 27, 2015
361	NCT01638052		Great Auricular Nerve Block for Children Undergoing Tympanomastoid Surgery	0	Excluded	trial is registered ≥ 60 days after start day	2012	February 2006																					NO
362	NCT01597141		Psychosis: Early Detection, Intervention and Prevention	0	Excluded	Not a drug intervention																							NO
363	NCT01301313	2009-017827-24	Efficacy and Safety of Levosimendan in Severe Acute Heart Failure in Critical Children	Academic	Included	0	2011	February 2011	2012	Terminated	None reported or unclear	116	101-500	101-500	Mixed age	II	Triple	Diseases of the circulatory system	NO		NO						YES	NO	NO
364	NCT01895894	MMF2013	Mycophenolate Mofetil in Pediatric Steroid Dependent Nephrotic Syndrome	Academic	Included	0	2013	September 2013	DEC 2016	Completed			0-50	51-100	Combined	IV	Open label	Diseases of the genitourinary system	NO		YES	DEC 2019	Mycophenolate mofetil for maintenance of remission in children with steroid- and calcineurin inhibitor- dependent nephrotic syndrome: A prospective, randomized multicenter trial Yang EM, Park E, Choi HJ, Hyun H, Park Yh, Han KH, Park H, Kim SH, Ha IS, Il Cheong H, Kang HG - Asian J Pediatr Nephrol (ajpn-online.org)				NO	NO	NO
365	NCT01356277		Intervention to Improve Adherence in Teen Kidney Transplant	0	Excluded	Not a drug intervention																							NO
366	NCT01542710		Bimatoprost/Timolol Versus Travoprost/Timolol	0	Excluded	non randomized trial																							NO
367	NCT01709656		A Molecule Basic Study of Early Warning for New Pathogenic Risk of Ankylosing Spondylitis	0	Excluded	trial is registered ≥ 60 days after start day	2012	March 2012																					NO
368	NCT01995032	DMD02	L-citrulline and Metformin in Duchenne's Muscular Dystrophy	Academic	Included	0	2013	October 2013	MAR 2016	Completed			0-50	0-50	Mixed age	III	Quadruple	Diseases of the nervous system	YES	YES	YES	OCT 2019	https://clinicaltrials.gov/ct2/bye/rQoPWwoRrXS9-i-wudNgpQDxudhWudNzlXNiZip9Ei7ym67VZRFjcg0VWg4VA6h9Ei4L3BUgWwNG0it.	https://clinicaltrials.gov/ct2/bye/rQoPWwoRrXS9-i-wudNgpQDxudhWudNzlXNiZip9Ei7ym67VZR0wWK4JEgCjA6h9Ei4L3BUgWwNG0it.			YES	NO	NO
369	NCT01796158		Pilot Test of Computerized MET to Reduce Adolescent Alcohol Use	0	Excluded	Not a drug intervention																							NO
370	NCT01827358	09-0065	Safety and Efficacy of Mupirocin in Eradicating Colonization With S. Aureus in Critically Ill Infants	Other	Included	0	2013	April 30, 2014	JUN 2016	Completed			101-500	101-500	Mixed age	II	Single	Certain infectious and parasitic diseases	YES	YES	YES	JAN 2019	https://clinicaltrials.gov/ct2/bye/rQoPWwoRrXS9-i-wudNgpQDxudhWudNzlXNiZip9Ei7ym67VZRFtLK4wLRFRA6h9Ei4L3BUgWwNG0it.				NO	YES	NO	July 7, 2017
371	NCT01565941		Heart And Lung Failure - Pediatric INsulin Titration Trial	0	Excluded	final confirmed status after December 31, 2017	2012	April 2012	2018																				NO
372	NCT01497574		Within-subject Variability of Insulin Detemir in Children and Adolescents With Type 1 Diabetes	0	Excluded	trial is registered ≥ 60 days after start day	2011	May 2005																					NO
373	NCT01482091		Intranasal Fentanyl for Initial Treatment of a Vaso-occlusive Crisis	0	Excluded	recruitment criteria doesn´t meet inclusion criteria		December 2011	2015																				NO
374	NCT01396564		Pioglitazone and Metformin in Diabetic Children	0	Excluded	trial is registered ≥ 60 days after start day	2011	October 2005																					NO
375	NCT01394887		Metformin & Inflammation in Pre-diabetic Children	0	Excluded	trial is registered ≥ 60 days after start day	2011	July 2002																					NO
376	NCT01839526		A Study of Renal Function in Treatment-naïve, Young Male Patients With Fabry Disease	0	Excluded	non randomized trial																							NO
377	NCT01316042	35865	Metformin for the Treatment of Premature Pubarche in Girls	Academic	Included	0	2011	May 2011	2014	Terminated	Patient accrual	4	0-50	51-100	Mixed age	UNK	Quadruple	Endocrine, nutritional and metabolic diseases	NO		NO						NO	YES	NO	May 12, 2016
378	NCT01402024	CT/38/011/RS	Study to Evaluate Anti-emetic Effect of Aprepitant Versus Placebo in Children and Adolescent Receiving Chemotherapy	Academic	Included	0	2011	August 2011	2013	Completed			51-100	101-500	Mixed age	III	Triple	Symptoms, signs and abnormal clinical and laboratory findings, not elsewhere classified	NO		NO						NO	NO	NO
379	NCT01696799		Comparative PK Study of Econazole Nitrate Foam and Econazole Nitrate Cream in Subjects With Interdigital Tinea Pedis Aged 12 Years to Less	0	Excluded	trial is registered ≥ 60 days after start day	2012	September 2011																					NO
380	NCT01298180		Is There a Sensibility Increased in the Growth Hormone at Child With Prader-Willi Syndrome?	0	Excluded	non randomized trial																							NO
381	NCT01832311		Protein Profile of Immunoregulatory Factors in Diabetic Cataract	0	Excluded	trial is registered ≥ 60 days after start day	2013	January 2009																					NO
382	NCT01569633		Use of Prokinetics in Early Enteral Feeding in Preterm Infants	0	Excluded	trial is registered ≥ 60 days after start day	2012	October 2011																					NO
383	NCT01780662		Brentuximab Vedotin and Gemcitabine Hydrochloride in Treating Younger Patients With Relapsed or Refractory Hodgkin Lymphoma	0	Excluded	non randomized trial																							NO
384	NCT01899781		Prophylactic Antibiotic Treatment for Hand Lacerations Involving Flexor and/or Extensor Tendon	0	Excluded	non randomized trial																							YES
385	NCT01626391	TRx-237-008	Safety Study of TRx0237 in Patients Already Taking Medications for Mild and Moderate Alzheimer's Disease	Industry	Included	0	2012	September 2012	2013	Terminated	Regulatory issue	9	0-50	51-100	Combined	II	Quadruple	Diseases of the nervous system	NO		NO						YES	YES	YES	July 11, 2014
386	NCT01607073		Verapamil as Therapy for Children and Young Adults With Dravet Syndrome	0	Excluded	non randomized trial																							NO
387	NCT01339858	1008-12	The Effect of N-Acetyl Cysteine on Cortical Erosion in Early Stage Schizophrenia	Academic	Included	0	2011	May 2011	DEC 2015	Completed			51-100	51-100	Combined	IV	Double	Mental and behavioural disorders	YES	YES	YES	SEP 2018	https://clinicaltrials.gov/ct2/bye/rQoPWwoRrXS9-i-wudNgpQDxudhWudNzlXNiZip9Ei7ym67VZR05LK4JaR0BA6h9Ei4L3BUgWwNG0it.				NO	YES	NO	May 8, 2019
388	NCT01370096		Vasopressin and Inhaled Prostacyclin in Pediatric Pulmonary Hypertension	0	Excluded	non randomized trial																							NO
389	NCT01419847		Topical Penlac Nail Lacquer for Onychomycosis in Children	0	Excluded	trial is registered ≥ 60 days after start day	2011	March 2002																					NO
390	NCT01438411		Open Label, Continuation Study of Cholic Acid in Subjects With Inborn Errors of Bile Acid Synthesis	0	Excluded	non randomized trial																							YES
391	NCT01778634		Trial of Intravenous Azithromycin to Eradicate Ureaplasma Respiratory Tract Infection in Preterm Infants	0	Excluded	final confirmed status after December 31, 2017	2013	July 2013	2020																				NO
392	NCT01613547		The Effect of Routine Antibiotic Use in the Outpatient Treatment of Severely Malnourished Children Without Complications	Academic	Included	0	2012	October 2012	MAY 2014	Completed			>1000	>1000	Mixed age	UNK	Quadruple	Endocrine, nutritional and metabolic diseases	YES	YES	YES	SEP 2018	https://clinicaltrials.gov/ct2/bye/rQoPWwoRrXS9-i-wudNgpQDxudhWudNzlXNiZip9Ei7ym67VZRFjOR0jWgCnA6h9Ei4L3BUgWwNG0it.	https://clinicaltrials.gov/ct2/bye/rQoPWwoRrXS9-i-wudNgpQDxudhWudNzlXNiZip9Ei7ym67VZRFnagCROKCBA6h9Ei4L3BUgWwNG0it.	https://clinicaltrials.gov/ct2/bye/rQoPWwoRrXS9-i-wudNgpQDxudhWudNzlXNiZip9Ei7ym67VZR05LR0nEK45A6h9Ei4L3BUgWwNG0it.		NO	NO	NO
393	NCT01533818		Community Based Management of Fast Breathing in Infants Aged < 60 Days in Low-income Settlements of Karachi	0	Excluded	trial is registered ≥ 60 days after start day	2012	May 2012																					NO
394	NCT01751308		Safety and Efficacy of Cabazitaxel in Pediatric Patients With Refractory Solid Tumors Including Central Nervous System Tumors	0	Excluded	non randomized trial																							NO
395	NCT01486758	201107151	Azithromycin to Prevent Wheezing Following Severe Respiratory Syncytial Virus (RSV) Bronchiolitis	Academic	Included	0	2011	December 2011	MAY 2014	Completed			0-50	0-50	Mixed age	II	Quadruple	Diseases of the respiratory system	NO		YES	MAY 2015	Randomized trial to evaluate azithromycin's effects on serum and upper airway IL-8 levels and recurrent wheezing in infants with respiratory syncytial virus bronchiolitis - ScienceDirect				NO	YES	NO	June 14, 2017
396	NCT01399723	KEMRI_CT_2010/0014	Amoxicillin Versus Benzyl Penicillin for Treatment of Children Hospitalised With Severe Pneumonia	Academic	Included	0	2011	September 2011	SEP 2013	Completed			501-1000	501-1000	Mixed age	III	Open label	Diseases of the respiratory system	YES	YES	YES	APR 2015	https://clinicaltrials.gov/ct2/bye/rQoPWwoRrXS9-i-wudNgpQDxudhWudNzlXNiZip9Ei7ym67VZR08LgCtFg45A6h9Ei4L3BUgWwNG0it.				NO	YES	NO	February 13, 2015
397	NCT01381848		A Study of Doripenem in Infants Less Than 12 Weeks of Age	0	Excluded	non randomized trial																							NO
398	NCT01366651		A Study of Doripenem in CerebrospinalFluid After Doripenem Administration in Pediatric Patients Less Than 1 Year of Age	0	Excluded	non randomized trial																							NO
399	NCT01971853	13-1753	Does Preventive Analgesia Improve the Outcome of Demerol-Vistaril Procedural Sedations in Pediatric Dentistry	Academic	Included	0	2013	October 2013	2016	Terminated	Patient accrual	88	51-100	101-500	Mixed age	UNK	Quadruple	Symptoms, signs and abnormal clinical and laboratory findings, not elsewhere classified	NO		NO						NO	YES	YES	January 22, 2021
400	NCT01420094	2014-005270-11	Evaluate Onset of Action of a Fast Release Aspirin	Industry	Included	0	2011	June 16, 2011	SEP 2011	Completed			501-1000	501-1000	Combined	III	Triple	Symptoms, signs and abnormal clinical and laboratory findings, not elsewhere classified	YES	YES	YES	FEB 2016	https://clinicaltrials.gov/ct2/bye/rQoPWwoRrXS9-i-wudNgpQDxudhWudNzlXNiZip9Ei7ym67VZR0BcR4R-g4nA6h9Ei4L3BUgWwNG0it.				YES	YES	YES	Jul 2015
401	NCT01857479	NK/708/Res/181	A Randomized Controlled Trial of Inhaled Amphotericin B for Maintaining Remission in Allergic Bronchopulmonary Aspergillosis	Academic	Included	0	2013	May 2013	JUN 2015	Completed			0-50	0-50	Combined	III	Open label	Certain infectious and parasitic diseases	NO		YES	DEC 2015	(10) A pilot RCT of nebulized amphotericin for maintenance of remission in patients with allergic bronchopulmonary aspergillosis | Request PDF (researchgate.net)				NO	NO	NO
402	NCT01607411		A Clinical Study to Evaluate Experimental Children's Toothpastes in an In-Situ Caries Model	0	Excluded	trial is registered ≥ 60 days after start day	2012	February 2012																					NO
403	NCT01835431	2012-003566-41	A Trial Investigating the Efficacy and Safety of Insulin Degludec/Insulin Aspart Once Daily Plus Insulin Aspart for the Remaining Meals Versus Insulin Detemir Once or Twice Daily Plus Meal Time Insulin Aspart in Children and Adolescents With Type 1 Diabetes Mellitus	Industry	Included	0	2013	October 17, 2013	NOV 2014	Completed			101-500	101-500	Mixed age	III	Open label	Endocrine, nutritional and metabolic diseases	YES	YES	YES	NOV 2018	https://clinicaltrials.gov/ct2/bye/rQoPWwoRrXS9-i-wudNgpQDxudhWudNzlXNiZip9Ei7ym67VZRFtcg0B-gFnA6h9Ei4L3BUgWwNG0it.	https://clinicaltrials.gov/ct2/bye/rQoPWwoRrXS9-i-wudNgpQDxudhWudNzlXNiZip9Ei7ym67VZRFtERCVLK45A6h9Ei4L3BUgWwNG0it.			YES	YES	NO	November 17, 2015
404	NCT01928043		Adjunctive Curcumin for Symptomatic Adolescents With Bipolar Disorder: Brain and Body Considerations	0	Excluded	non randomized trial																							NO
405	NCT01651416	QA389	Seasonal Malaria Chemoprevention Versus Home Management of Malaria in Children Under 5 Years in Ghana	Academic	Included	0	2012	July 2012	JUL 2013	Completed			>1000	>1000	Mixed age	IV	Quadruple	Certain infectious and parasitic diseases	NO		YES	NOV 2015	Seasonal malaria chemoprevention in an area of extended seasonal transmission in Ashanti, Ghana: an individually randomised clinical trial - Tagbor - 2016 - Tropical Medicine &amp; International Health - Wiley Online Library				NO	NO	NO
406	NCT01766310	Folic-01	Effect of Folic Acid Supplementation on Plasma Homocysteine Level in Obese Children	Other	Included	0	2013	December 2012	MAR 2013	Completed			0-50	0-50	Mixed age	IV	Quadruple	Endocrine, nutritional and metabolic diseases	YES	YES	YES	JUN 2014	https://clinicaltrials.gov/ct2/bye/rQoPWwoRrXS9-i-wudNgpQDxudhWudNzlXNiZip9Ei7ym67VZRCBWKCjaR45A6h9Ei4L3BUgWwNG0it.	https://clinicaltrials.gov/ct2/bye/rQoPWwoRrXS9-i-wudNgpQDxudhWudNzlXNiZip9Ei7ym67VZR0tLKCBSg08A6h9Ei4L3BUgWwNG0it.	https://clinicaltrials.gov/ct2/bye/rQoPWwoRrXS9-i-wudNgpQDxudhWudNzlXNiZip9Ei7ym67VZRC5xRF5aKCBA6h9Ei4L3BUgWwNG0it.	https://clinicaltrials.gov/ct2/bye/rQoPWwoRrXS9-i-wudNgpQDxudhWudNzlXNiZip9Ei7ym67VZRC8Eg05WR4tA6h9Ei4L3BUgWwNG0it.	NO	YES	NO	November 16, 2015
407	NCT01968434	COM-13-00	Comparison of Efficacy and Tolerability of Two Cough Syrups in Cough Due to Cold in Children.	Other	Included	0	2013	December 2013	APR 2014	Completed			101-500	101-500	Toddler and preschool	IV	Single	Symptoms, signs and abnormal clinical and laboratory findings, not elsewhere classified	YES	NO	NO						NO	YES	NO	November 1, 2015
408	NCT01934582		A Pharmacokinetic Substudy of the TDE-PH-304 Protocol	0	Excluded	non randomized trial																							NO
409	NCT01326754		Efficacy of Artemether-lumefantrine, Artesunate-amodiaquine and Dihydroartemisinin-piperaquine for the Treatment of Uncomplicated Plasmodium Falciparum Malaria in Malawi	0	Excluded	non randomized trial																							NO
410	NCT01519752	OXZC 1102	A Therapeutic Equivalence Study of Two Oxiconazole Nitrate Topical Cream Treatments for Patients With Tinea Pedis	Industry	Included	0	2012	November 2011	2012	Completed			501-1000	501-1000	Combined	I	Triple	Certain infectious and parasitic diseases	NO		NO						NA	NO	NO
411	NCT01947907	ACP-001_CT-004	Safety, PK/PD (Pharmacokinetics/Pharmacodynamics) and Efficacy of ACP-001 Weekly Versus Daily hGH in Children With Growth Hormone Deficiency (GHD)	Industry	Included	0	2013	July 2013	SEP 2015	Completed			51-100	51-100	Mixed age	II	Open label	Endocrine, nutritional and metabolic diseases	YES	YES	YES	MAY 2017	https://clinicaltrials.gov/ct2/bye/rQoPWwoRrXS9-i-wudNgpQDxudhWudNzlXNiZip9Ei7ym67VZR0JSR4jLKCJA6h9Ei4L3BUgWwNG0it.				YES	YES	NO	January 19, 2017
412	NCT01549873	IRB11-00727	Anesthesia During Neurophysiologic Monitoring in Scoliosis Patients	Academic	Included	0	2012	January 2012	JUN 2013	Completed			0-50	0-50	Combined	UNK	Open label	Diseases of the musculoskeletal system and connective tissue	NO		NO						NO	YES	NO	February 26, 2015
413	NCT01393717		Brentuximab Vedotin Before Autologous Stem Cell Transplant in Treating Patients With Hodgkin Lymphoma	0	Excluded	non randomized trial																							NO
414	NCT01910246		Cardiovascular Effects of Metformin on Obesity	0	Excluded	non randomized trial																							NO
415	NCT01413581		Comparison of rhBSSL With Placebo When Added to Infant Formula or Pasteurized Breast Milk During 4 Weeks of Treatment in Preterm Infants	0	Excluded	trial is registered ≥ 60 days after start day	2011	May 2011																					NO
416	NCT01613573		Crossover Study to Assess the Safety and Pharmacokinetic of Pegylated Somatropin(PEG Somatropin) in GHD Children	0	Excluded	non randomized trial																							NO
417	NCT01661192		Long Term Treatment Effect of the Safety, Tolerability and Efficacy of AAT in Type 1 Diabetes	0	Excluded	non randomized trial																							NO
418	NCT01861522	TAU-284-20	The Confirmatory Study of TAU-284 in Pediatric Patients With Perennial Allergic Rhinitis	Industry	Included	0	2013	April 2013	DEC 2013	Completed			101-500	101-500	Mixed age	II	Triple	Diseases of the respiratory system	YES	YES	YES	SEP 2015	https://clinicaltrials.gov/ct2/bye/rQoPWwoRrXS9-i-wudNgpQDxudhWudNzlXNiZip9Ei7ym67VZR0BFg0V-g08A6h9Ei4L3BUgWwNG0it.				NO	YES	NO	December 15, 2015
419	NCT01586572	1891-Ped-ERC-11	Pakistan Short Interval mOPV1 Compared With Standard Interval mOPV1 and bOPV 1,3	Academic	Included	0	2012	April 2012	MAY 2013	Completed			501-1000	501-1000	Pretern, newborn, infant	UNK	Open label	Certain infectious and parasitic diseases	YES	YES	YES	AUG 2015	https://clinicaltrials.gov/ct2/bye/rQoPWwoRrXS9-i-wudNgpQDxudhWudNzlXNiZip9Ei7ym67VZR0BEKCRxgF5A6h9Ei4L3BUgWwNG0it.				NO	NO	NO
420	NCT01525004		Standard Dose Versus High-Dose Inactivated Flu Vaccine in Pediatric Solid Organ Transplant Patients	0	Excluded	trial is registered ≥ 60 days after start day	2012	September 2011																					NO
421	NCT01412567		Vaccine+HBIG Versus Vaccine+Placebo for Newborns of HBsAg+ Mothers	0	Excluded	trial is registered ≥ 60 days after start day	2011	October 2005																					NO
422	NCT01799798		Translational Therapy in Patients With Osteogenesis Imperfecta - A Pilot Trial on Treatment With the Rankl-Antibody Denosumab	0	Excluded	non randomized trial																							NO
423	NCT01436071	115283	Clinical Study Evaluating Safety and Efficacy of Fluticasone Furoate in People With Asthma	Industry	Included	0	2011	September 2011	AUG 2012	Completed			101-500	101-500	Combined	III	Quadruple	Diseases of the respiratory system	YES	YES	YES	NOV 2016	https://clinicaltrials.gov/ct2/bye/rQoPWwoRrXS9-i-wudNgpQDxudhWudNzlXNiZip9Ei7ym67VZR0wOK4jaRFnA6h9Ei4L3BUgWwNG0it.	https://clinicaltrials.gov/ct2/bye/rQoPWwoRrXS9-i-wudNgpQDxudhWudNzlXNiZip9Ei7ym67VZR08aR4JLg48A6h9Ei4L3BUgWwNG0it.	https://clinicaltrials.gov/ct2/bye/rQoPWwoRrXS9-i-wudNgpQDxudhWudNzlXNiZip9Ei7ym67VZR0Vxg0BEg0jA6h9Ei4L3BUgWwNG0it.		NO	YES	NO	September 3, 2014
424	NCT01925001	SCD-206	Phase 2 Study of MP4CO to Treat Vaso-occlusive Sickle Crisis	Industry	Included	0	2013	October 2013	2015	Withdrawn	Company/business decision		0-50	101-500	Combined	II	Triple	Diseases of the blood and blood-forming organs and certain disorders involving the immune mechanism	YES	NO	NO						YES	NO	NO
425	NCT01824888		Efficacy of JUC as Hand Rub Evaluated by Using European Standard 1500	0	Excluded	non randomized trial																							NO
426	NCT01444430	2011-002790-28	A 6 Month Safety Study Comparing Symbicort With Inhaled Corticosteroid Only in Asthmatic Adults and Adolescents	Industry	Included	0	2011	December 2011	OCT 2015	Completed			>1000	>1000	Combined	III	Quadruple	Diseases of the respiratory system	YES	YES	YES	SEP 2016	https://clinicaltrials.gov/ct2/bye/rQoPWwoRrXS9-i-wudNgpQDxudhWudNzlXNiZip9Ei7ym67VZR0wLgF5cRF8A6h9Ei4L3BUgWwNG0it.				YES	YES	NO	December 15, 2016
427	NCT01881412		Inhaled Steroids at Discharge After Emergency Department Visits for Children With Uncontrolled Asthma	0	Excluded	trial is registered ≥ 60 days after start day	2013	August 2012																					NO
428	NCT01908205	OXY-R07-2013	Intranasal Oxytocin for the Treatment of Children and Adolescents With Autism Spectrum Disorders (ASD)	Academic	Included	0	2013	September 2013	MAR 2016	Completed			51-100	51-100	Mixed age	II	Quadruple	Mental and behavioural disorders	NO		NO						NO	YES	NO	November 16, 2020
429	NCT01433757	301-2011	Ampicillin for DYT-1 Dystonia Motor Symptoms	Academic	Included	0	2011	September 2011	2017	Completed			0-50	0-50	Combined	I	Double	Diseases of the nervous system	NO		NO						NO	NO	NO
430	NCT01603251	ACTIVE	Trial of Artemether-Lumefantrine Alone and in Combination With Ivermectin to Reduce Post-Treatment Malaria Transmission	Academic	Included	0	2012	January 2013	2013	Completed			101-500	101-500	Combined	II	Quadruple	Certain infectious and parasitic diseases	NO		NO						NO	NO	NO
431	NCT01557504	2020-003731-22	A Study to Assess the Pharmacokinetics and the Ability for Pediatric Participants With Type 2 Diabetes to Swallow MK-0431A XR Tablets (MK-0431A-296)	Industry	Included	0	2012	July 18, 2012	APR 2014	Completed			0-50	0-50	Mixed age	I	Open label	Endocrine, nutritional and metabolic diseases	NO		NO						YES	YES	NO	May 22, 2015
432	NCT01386112	PR-021	Safety and Tolerability Study of Oral EUR-1100 to Treat Eosinophilic Esophagitis	Industry	Included	0	2011	September 2011	OCT 2012	Completed			0-50	0-50	Mixed age	II	Quadruple	Diseases of the digestive system	YES	YES	YES	JUL 2019	https://clinicaltrials.gov/ct2/bye/rQoPWwoRrXS9-i-wudNgpQDxudhWudNzlXNiZip9Ei7ym67VZRFtWgFBLK4wA6h9Ei4L3BUgWwNG0it.				NO	NO	NO
433	NCT01532336	CL1104	Efficacy and Safety of NVC-422 in the Treatment of Adenoviral Conjunctivitis	Industry	Included	0	2012	May 2012	2014	Completed			101-500	101-500	Combined	II	Double	Certain infectious and parasitic diseases	NO		NO						NO	NO	NO
434	NCT01624194	SU-12132011-8827	Intranasal Oxytocin Treatment for Social Deficits in Children With Autism	Academic	Included	0	2012	June 2012	MAY 2016	Completed			51-100	0-50	Mixed age	II	Quadruple	Mental and behavioural disorders	YES	YES	YES	JUL 2017	https://clinicaltrials.gov/ct2/bye/rQoPWwoRrXS9-i-wudNgpQDxudhWudNzlXNiZip9Ei7ym67VZR0JcKCBSK4BA6h9Ei4L3BUgWwNG0it.				NO	YES	NO	June 6, 2018
435	NCT01428713	H-27934 TA vs COCP Study	Tranexamic Acid (TA) vs Combined Oral Contraceptive (COCP) Pilot Study	Academic	Included	0	2011	August 2011	JUN 2013	Completed			0-50	0-50	Combined	UNK	Open label	Diseases of the genitourinary system	NO		YES	DEC 2014	Oral Tranexamic Acid versus Combined Oral Contraceptives for Adolescent Heavy Menstrual Bleeding: A Pilot Study - ScienceDirect				NO	YES	NO	September 17, 2014
436	NCT01788501		Tacrolimus/Methotrexate Versus Cyclosporine/Methotrexate for Prophylaxis of Graft Versus Host Disease	0	Excluded	non randomized trial																							NO
437	NCT01655563		Pharmacogenetic Trial of Tacrolimus After Pediatric Transplantation	0	Excluded	trial is registered ≥ 60 days after start day	2012	September 2011																					NO
438	NCT01862484		Neuroimaging of Diet in ADHD: Phase I	0	Excluded	Not a drug intervention																							NO
439	NCT01671852		Intranasal Mometasone in Children With Obstructive Sleep Apnea Due to Adenotonsillar Hypertrophy	0	Excluded	trial is registered ≥ 60 days after start day	2012	May 2012																					NO
440	NCT01641211		ENLaCE Pilot Study	0	Excluded	Not a drug intervention																							NO
441	NCT01561703	1200310	Comparing Healthcare Utilization Between Adenotonsillectomy Patients With and Without Postoperative Antibiotic Use	Academic	Included	0	2012	March 2012	JUN 2015	Completed			51-100	51-100	Mixed age	UNK	Open label	Symptoms, signs and abnormal clinical and laboratory findings, not elsewhere classified	YES	NO	NO						NO	YES	NO	January 19, 2017
442	NCT01842100		To Compare the Strategies of Universal Antibiotic Prophylaxis Versus Screen-and-treat in Reducing Infective Complications and Re-infection in Women Who Undergo Termination of Pregnancy	0	Excluded	trial is registered ≥ 60 days after start day	2013	September 1999																					NO
443	NCT01605604		Effectiveness of Buddhist Intergrated Group Intervention on Minefulness in Adolescent	0	Excluded	Not a drug intervention																							NO
444	NCT01932424		Blood Propofol Concentrations in Children During Spinal Surgery	0	Excluded	non randomized trial																							NO
445	NCT01775618		Safety and Efficacy of BAY94-9027 in Previously Treated Male Children With Haemophilia A	0	Excluded	Not a drug intervention																							NO
446	NCT01814930		Adolescent Postpartum Contraceptive Counseling Intervention	0	Excluded	Not a drug intervention																							NO
447	NCT01982812	7R01NS074409-02( U.S. NIH Grant/Contract )	A Safety and Feasibility Study of Enteral LVT vs. Standard of Care for Seizure Control in Pediatric CM	Academic	Included	0	2013	January 2014	JUN 2015	Completed			0-50	0-50	Mixed age	II	Open label	Diseases of the nervous system	YES	YES	YES	NOV 2019	https://clinicaltrials.gov/ct2/bye/rQoPWwoRrXS9-i-wudNgpQDxudhWudNzlXNiZip9Ei7ym67VZRFjcgFnag4RA6h9Ei4L3BUgWwNG0it.				NO	YES		July 29, 2016
448	NCT01467076	NICHD-NRN-0046	Inhaled Prostaglandin E1 (IPGE1) for Hypoxemic Respiratory Failure (NHRF)	Other	Included	0	2011	November 2011	2012	Terminated	Informative termination	7	0-50	0-50	Pretern, newborn, infant	II	Quadruple	Certain conditions originating in the perinatal period	YES	YES		DEC 2014	https://clinicaltrials.gov/ct2/bye/rQoPWwoRrXS9-i-wudNgpQDxudhWudNzlXNiZip9Ei7ym67VZR08WKCBLR4VA6h9Ei4L3BUgWwNG0it.				NO	YES		December 30, 2016
449	NCT01993186	UX007G-CL201	Phase 2 Study of Triheptanoin (UX007) for the Treatment of Glucose Transporter Type 1 Deficiency Syndrome (Glut1 DS)	Industry	Included	0	2013	February 28, 2014	SEP 2017	Completed			0-50	0-50	Combined	II	Quadruple	Endocrine, nutritional and metabolic diseases	NO		NO						YES	YES		May 29, 2020
450	NCT01658839		Pharmacokinetic and Safety Study of Travoprost 0.004% in Pediatric Glaucoma Patients	0	Excluded	non randomized trial
451	NCT01655212	2011-005378-44	Congenital Cytomegalovirus: Efficacy of Antiviral Treatment in a Randomized Controlled Trial	Academic	Included	0	2012	June 2012	2013	Terminated	Informative termination	2	0-50	0-50	Pretern, newborn, infant	III	Single	Certain conditions originating in the perinatal period	YES	NO	NO						YES	NO
452	NCT01646580		Safety Study of Ciclopirox Olamine Cream for Dermatomycoses in Children	0	Excluded	non randomized trial
453	NCT01466062		Clinical Study of Palivizumab in Japanese Newborns, Infants and Young Children at the Age of 24 Months or Less With Immunocompromised Medical Conditions	0	Excluded	non randomized trial
454	NCT01673828	273147	Allopregnanolone for the Treatment of Traumatic Brain Injury	Academic	Included	0	2012	April 2013	JUL 2016	Completed			0-50	101-500	Combined	II	Quadruple	Injury, poisoning and certain other consequences of external causes	NO		NO						NO	YES		June 28, 2017
455	NCT01376804		A Study of Oral Valcyte (Valganciclovir) in Pediatric Kidney Transplant Recipients	0	Excluded	non randomized trial
456	NCT01966055		Pharmacokinetics and Safety of Solithromycin Capsules in Adolescents	0	Excluded	non randomized trial
457	NCT01946568		A Single Dose Study To Investigate The Pharmacokinetics and Safety Of Dalbavancin In Hospitalized Children Aged 3 Months to 11 Years	0	Excluded	non randomized trial
458	NCT01310751	SJTUMS-200903	Study of Inhaled Iloprost in Pediatric Pulmonary Hypertension (PH) After Surgery	Academic	Included	0	2011	January 2011	DEC 2013	Completed			0-50	101-500	Mixed age	III	Quadruple	Diseases of the circulatory system	NO		YES	JUN 2015	Iloprost for children with pulmonary hypertension after surgery to correct congenital heart disease - PubMed (nih.gov)				NO	NO	NO
459	NCT01919996		PASS Study To Evaluate The Potential Of Zithromax To Cause Ocular Problems In Pediatric PatientsAcronym:	0	Excluded	non randomized trial																							NO
460	NCT01941524		Brain Oxygenation and Function of Preterm Newborns During Administration of Two Different Surfactant Preparations	0	Excluded	trial is registered ≥ 60 days after start day	2013	March 3, 2013																					NO
461	NCT01529060	H-28463	Phenylbutyrate Therapy for Maple Syrup Urine Disease	Academic	Included	0	2012	February 2013	DEC 2017	Completed			0-50	0-50	Combined	III	Triple	Endocrine, nutritional and metabolic diseases	NO		NO						NO	YES	YES	March 6, 2019
462	NCT01328925		Efficacy Study of Nitazoxanide Suspension in the Treatment of Rotavirus Disease in Children	0	Excluded	trial is registered ≥ 60 days after start day	2011	December 2005																					YES
463	NCT01860014		Comparison of Two Different Natural Surfactants in the Treatment of Pulmonary Hemorrhage	0	Excluded	trial is registered ≥ 60 days after start day	2013	March 2010																					NO
464	NCT01326338		Nitazoxanide for the Treatment of Prolonged Diarrhea in Children	0	Excluded	trial is registered ≥ 60 days after start day	2011	March 2005																					NO
465	NCT01852461		Perfusion Index Variability in Respiratory Distress Syndrome	0	Excluded	trial is registered ≥ 60 days after start day	2013	August 2011																					NO
466	NCT01709409	Curosurf-01		Academic	Included	0	2012	March 2013	AUG 2016	Completed			51-100	51-100	Pretern, newborn, infant	III	Quadruple	Certain conditions originating in the perinatal period	YES	YES	YES	MAY 2017	https://clinicaltrials.gov/ct2/bye/rQoPWwoRrXS9-i-wudNgpQDxudhWudNzlXNiZip9Ei7ym67VZR0JWgFnEgCJA6h9Ei4L3BUgWwNG0it.				NO	YES	NO	October 25, 2017
467	NCT01554124		Pharmacokinetics and Safety of Meropenem in Infants Below 90 Days of Age With Probable and Confirmed Meningitis	0	Excluded	non randomized trial																							NO
468	NCT01537354		Comparison in Pulmonary Compliance Between Curosurf and Survanta in Preterm Infants With Respiratory Distress Syndrome	0	Excluded	recruitment criteria doesn´t meet inclusion criteria	2012	June 2012																					YES
469	NCT01499875		A Pharmacokinetic and Pharmacodynamic Study of Phenoxymethylpenicillin for Children	0	Excluded	non randomized trial																							YES
470	NCT01429259		Population Pharmacokinetics of Prolonged Infusion Meropenem in Cystic Fibrosis (CF) Children	0	Excluded	non randomized trial																							NO
471	NCT01375049		Aztreonam Lysine for Pseudomonas Infection Eradication Study	0	Excluded	non randomized trial																							YES
472	NCT01298843		Study of Blood Levels of Ceftaroline Fosamil in Children Who Are Receiving Antibiotic Therapy in the Hospital	0	Excluded	non randomized trial																							NO
473	NCT01295606		Cefazolin Pharmacokinetics: Elimination Clearance in Neonates	0	Excluded	non randomized trial																							NO
474	NCT01940601	NEUGR-005	Pharmacodynamics, Pharmacokinetics, Efficacy and Safety of Balugrastim in Pediatric Patients With Solid Tumors	Industry	Included	0	2013	September 2014	2015	Withdrawn	None reported or unclear		0-50	0-50	Mixed age	II	Open label	Neoplasms	NO		NO						NO	NO	YES	Aug 2021
475	NCT01495468		Phase III Clinical Study of Pegylated Somatropin (PEG Somatropin) to Treat Growth Hormone Deficiency Children	0	Excluded	Not a drug intervention																							NO
476	NCT01419262	1000025147	DO IT TrialNCT01419262: Vitamin D Outcomes and Interventions In Toddlers	Academic	Included	0	2011	September 2011	OCT 2015	Completed			501-1000	101-500	Mixed age	III	Quadruple	Diseases of the respiratory system	YES	YES	YES	JUL 2017	https://pubmed.ncbi.nlm.nih.gov/28719693/	https://clinicaltrials.gov/ct2/bye/rQoPWwoRrXS9-i-wudNgpQDxudhWudNzlXNiZip9Ei7ym67VZR0J-RC5cKCRA6h9Ei4L3BUgWwNG0it.			NO	NO	NO
477	NCT01411774		D-cycloserine Augmentation of Cognitive Behavioral Therapy (CBT) for Pediatric Obsessive-compulsive Disorder (OCD)	0	Excluded	Not a drug intervention																							NO
478	NCT01365312		Safety and Efficacy Study of Ethanol Locking to Prevent Central Line Infection in Premature Neonates	0	excluded	recruitment criteria doesn´t meet inclusion criteria	2011	February 2010																					NO
479	NCT01277913	2011-01-01	The Effect of Supplementation With Two Different Doses of Vitamin D on Bone Mineral Density, Vitamin D Levels and Hand Grip Strength in Children With Diabetes Mellitus Type 1	Academic	Included	0	2011	January 2011	2013	Completed			51-100	101-500	School age	IV	Quadruple	Endocrine, nutritional and metabolic diseases	NO		NO						YES	NO	NO
480	NCT01270347	2010-019634-26	Trial of Aeroquin Versus Tobramycin Inhalation Solution (TIS) in Cystic Fibrosis (CF) Patients	Industry	Included	0	2011	January 2011	JUN 2013	Completed			101-500	101-500	Combined	III	Open label	Endocrine, nutritional and metabolic diseases	YES	YES	YES	SEP 2016	https://clinicaltrials.gov/ct2/bye/rQoPWwoRrXS9-i-wudNgpQDxudhWudNzlXNiZip9Ei7ym67VZR0BxRF8FRFVA6h9Ei4L3BUgWwNG0it.				YES	YES	YES	Apr 2018
481	NCT01920074		Pharmacokinetic,Safety and Exploratory Efficacy of RECTIV® in Adolescents With Chronic Anal Fissure	0	Excluded	non randomized trial																							NO
482	NCT01883531	2012-002699-14	Crossover Trial Determining the Efficacy of Dry Powder Mannitol to Improve Lung Function in Subjects Aged 6-17 Years	Industry	Included	0	2013	June 2013	OCT 2015	Completed			51-100	101-500	Mixed age	II	Triple	Endocrine, nutritional and metabolic diseases	NO		YES	MAY 2017	Inhaled dry powder mannitol in children with cystic fibrosis: A randomised efficacy and safety trial - PubMed (nih.gov)				YES	YES	YES	Dec 2019
483	NCT01747330		Evaluation of Safety and Tolerability of Creon Micro in Children Younger Than Four Years With Pancreatic Exocrine Insufficiency	0	Excluded	non randomized trial																							NO
484	NCT01492088		Study of Brentuximab Vedotin (SGN-35) in Pediatric Participants With Relapsed or Refractory (r/r) Systemic Anaplastic Large-Cell Lymphoma or Hodgkin Lymphoma	0	Excluded	non randomized trial																							NO
485	NCT01970800		The Role of Igf-1 Generation Test in Diagnosis and Treatment of Short Stature	0	Excluded	non randomized trial																							NO
486	NCT01563068		Safety, Tolerability, PD & PK of Calcipotriene 0.005% Foam, Under Maximal Use in 12-16 Year Olds With Plaque Psoriasis	0	Excluded	non randomized trial																							NO
487	NCT01551628		A Pilot Study of Recombinant Human Arginase 1 (rhArg1) in Patients With Relapsed or Refractory Leukemia or Lymphoma	0	Excluded	non randomized trial																							NO
488	NCT01854827		Safety Study of Intravenous Immunoglobulin (IVIG) Post-Portoenterostomy in Infants With Biliary Atresia	0	Excluded	non randomized trial																							NO
489	NCT01786902		Efficacy and Safety of DA-3002 in Children With Idiopathic Short Stature	0	Excluded	trial is registered ≥ 60 days after start day	2013	February 2012																					NO
490	NCT01419873		Study of a Model-based Approach to Blood Glucose Control in Very-low-birthweight Neonates	0	Excluded	non randomized trial																							NO
491	NCT01374581	JE UA-IHU-2010-01 version 1	Impact of Artemisinin-based Combination Therapy and Quinine on Treatment Failure and Resistance in Uncomplicated Malaria	Academic	Included	0	2011	May 2012	JUN 2014	Completed			>1000	>1000	Mixed age	III	Open label	Certain infectious and parasitic diseases	YES	YES	YES	JAN 2017	https://clinicaltrials.gov/ct2/bye/rQoPWwoRrXS9-i-wudNgpQDxudhWudNzlXNiZip9Ei7ym67VZR0wOg4tEg05A6h9Ei4L3BUgWwNG0it.	https://clinicaltrials.gov/ct2/bye/rQoPWwoRrXS9-i-wudNgpQDxudhWudNzlXNiZip9Ei7ym67VZR0wSK4t-KCnA6h9Ei4L3BUgWwNG0it.	https://clinicaltrials.gov/ct2/bye/rQoPWwoRrXS9-i-wudNgpQDxudhWudNzlXNiZip9Ei7ym67VZR0VEgC5xRCjA6h9Ei4L3BUgWwNG0it.		NO	NO	NO
492	NCT01900054		A Long-Term Study of TAU-284 in Pediatric Patients With Perennial Allergic Rhinitis	0	Excluded	non randomized trial																							NO
493	NCT01451411	087-CL-096	A Study to Assess the Efficacy, Safety and Pharmacokinetics of Intravenous Conivaptan (Vaprisol®) in Pediatric Subjects With Euvolemic or Hypervolemic Hyponatremia	Industry	Included	0	2011	February 2012	2014	Terminated	Patient accrual	4	0-50	51-100	Mixed age	III	Quadruple	Metabolic disorders	NO		NO						NO	YES	NO	March 1, 2016
494	NCT01596894	0035-12-WOMC	Azithromycin Based Therapy for Induction of Remission in Active Pediatric Crohn's Disease	Academic	Included	0	2012	October 2012	DEC 2015	Completed			51-100	51-100	Mixed age	IV	Single	Diseases of the digestive system	YES	YES	YES	FEB 2019	https://clinicaltrials.gov/ct2/bye/rQoPWwoRrXS9-i-wudNgpQDxudhWudNzlXNiZip9Ei7ym67VZR05WR0tSR0wA6h9Ei4L3BUgWwNG0it.				NO	NO	NO
495	NCT01524939		Study of Combined Therapy of Aspirin and "IVIG-SN" in Kawasaki Disease	0	Excluded	non randomized trial																							NO
496	NCT01923844		Effects of Bolus Surfactant Therapy on Peripheral Perfusion Index and Tissue Carbon Monoxide	0	Excluded	trial is registered ≥ 60 days after start day	2013	March 2012																					NO
497	NCT01367834		Effect of Growth Hormone on Early Brain Development in Girls With Turner Syndrome	0	Excluded	trial is registered ≥ 60 days after start day	2011	May 2010																					YES
498	NCT01442376	PALO-10-20	Efficacy and Safety of Palonosetron Intravenous in Prevention of Chemotherapy Induced Nausea and Vomiting in Pediatric Patients	Industry	Included	0	2011	September 2011	NOV 2012	Completed			501-1000	101-500	Mixed age	III	Quadruple	Symptoms, signs and abnormal clinical and laboratory findings, not elsewhere classified	YES	YES	YES	MAR 2016	https://clinicaltrials.gov/ct2/bye/rQoPWwoRrXS9-i-wudNgpQDxudhWudNzlXNiZip9Ei7ym67VZR0B-KC8Og4VA6h9Ei4L3BUgWwNG0it.				YES	YES	YES	July 28, 2014
499	NCT01314976	2010-024657-36	Treatment Study of Metronidazole to Treat Dientamoebiasis in Children	Academic	Included	0	2011	July 2011	JUN 2013	Completed			101-500	101-500	Mixed age	IV	Quadruple	Certain infectious and parasitic diseases	YES	YES	YES	JUN 2014	https://clinicaltrials.gov/ct2/bye/rQoPWwoRrXS9-i-wudNgpQDxudhWudNzlXNiZip9Ei7ym67VZR0Vcg4wER0RA6h9Ei4L3BUgWwNG0it.				YES	NO	NO
500	NCT01651637		First In Human Study on Synthetic Surfactant CHF 5633 in Respiratory Distress Syndrome	0	Excluded	non randomized trial																							NO
501	NCT01755559	Epicentre/Nig/2012/Palu3ACT	Efficacy of Three ACTs for the Treatment of Falciparum Malaria in Maradi Niger	Academic	Included	0	2012	June 2013	NOV 2014	Completed			501-1000	501-1000	Mixed age	IV	Open label	Certain infectious and parasitic diseases	YES	YES	YES	JAN 2018	https://clinicaltrials.gov/ct2/bye/rQoPWwoRrXS9-i-wudNgpQDxudhWudNzlXNiZip9Ei7ym67VZR05FgFtOg4VA6h9Ei4L3BUgWwNG0it.				NO	NO	NO
502	NCT01858350		Comparison of the Effectiveness of CAM Therapies in Pediatric Patients Undergoing Sedation	0	Excluded	non randomized trial																							NO
503	NCT01906762		Comparing the Analgesic Effect of Intravenous Acetaminophen and Morphine on Patients With Renal Colic Pain Reffering to the Emergency Department: A Randomized Controlled Trial	0	Excluded	trial is registered ≥ 60 days after start day	2013	July 2012																					NO
504	NCT01517776		Cilengitide and Metronomic Temozolomide for Relapsed or Refractory High Grade Gliomas or Diffuse Intrinsic Pontine Gliomas in Children and Adolescents	0	Excluded	non randomized trial																							NO
505	NCT01310621	LHMC/2011/Sur-Lu-Lav	Comparison Of Surfactant Lung Lavage With Standard Care In The Treatment Of Meconium Aspiration Syndrome	Academic	Included	0	2011	January 2011	APR 2012	Completed			51-100	51-100	Pretern, newborn, infant	UNK	Open label	Certain conditions originating in the perinatal period	NO		YES	APR 2019	Surfactant Lung Lavage vs. Standard Care in the Treatment of Meconium Aspiration Syndrome—A Randomized Trial | Journal of Tropical Pediatrics | Oxford Academic (oup.com)				NO	NO	NO
506	NCT01350271	P39/04/2010	Comparative Efficacy of Different Mebendazole Polymorphs in the Treatment of Soil-transmitted Helminth Infections	Academic	Included	0	2011	May 2011	JUN 2011	Completed			101-500	101-500	Combined	III	Quadruple	Certain infectious and parasitic diseases	NO		NO						NO	YES	NO	April 22, 2013
507	NCT01798602		Collaborative H1N1 Adjuvant Treatment (CHAT) Pilot Trial	0	Excluded	trial is registered ≥ 60 days after start day	2013	December 2009																					NO
508	NCT01351532		Behavior Change on Oral Cancer Patients After a Localized Behavior Change Model Intervention	0	Excluded	Not a drug intervention																							YES
509	NCT01587937		Hospital Wide Roll-Out of Antimicrobial Stewardship	0	Excluded	Not a drug intervention																							NO
510	NCT01548521		Tolerance of Intranasal Administration of OT in Prader-Willi Newborn Babies	0	Excluded	non randomized trial																							NO
511	NCT01589978		PROMUS Element Plus US Post-Approval Study	0	Excluded	non randomized trial																							NO
512	NCT01675804		Computer-assisted Cognitive Rehabilitation (CACR), Placebo CACR and Psycho-stimulants in the Treatment of ADHD	0	Excluded	trial is registered ≥ 60 days after start day	2012	November 2011																					NO
513	NCT01676948		An Open-label, Multi-arm, Non-comparative Safety and Tolerability Study of Canakinumab (ACZ885) in Patients With Active Systemic Juvenile Idiopathic Arthritis (SJIA)	0	Excluded	non randomized trial																							NO
514	NCT01417026	11-008241	Intranasal Oxytocin and Learning in Autism	Academic	Included	0	2011	September 2011	APR 2015	Completed			0-50	0-50	Adolescent	II	Quadruple	Mental and behavioural disorders	NO		NO						NO	YES	NO	March 30, 2017
515	NCT01661257		Expression of TIM-3 and Correlation With Disease Activity in Pediatric Crohn's Disease With Anti TNF-α Therapy	0	Excluded	non randomized trial																							NO
516	NCT01580670		Clinical Study of TA-650 in Pediatric Patients With Crohn's Disease	0	Excluded	non randomized trial																							NO
517	NCT01621776		Effect of Apidra Compared to Humalog in Decreasing Post-Prandial Hyperglycemia	0	Excluded	trial is registered ≥ 60 days after start day	2012	June 2011																					YES
518	NCT01690637	CDC-NCIRD-6330	Panama and El Salvador Children's Oseltamivir Study	Academic	Included	0	2012	September 2012	2013	Terminated	Patient accrual	721	501-1000	>1000	Mixed age	IV	Quadruple	Certain infectious and parasitic diseases	YES	YES	YES	MAY 2019	https://clinicaltrials.gov/ct2/bye/rQoPWwoRrXS9-i-wudNgpQDxudhWudNzlXNiZip9Ei7ym67VZRFjagCRxR0tA6h9Ei4L3BUgWwNG0it.				NO	NO	NO
519	NCT01804582		The Family VOICE Study	0	Excluded	Not a drug intervention																							NO
520	NCT01513473	2011-003148-39	A Trial Investigating the Efficacy and Safety of Insulin Degludec in Children and Adolescents With Type 1 Diabetes Mellitus	Industry	Included	0	2012	January 16, 2012	JUL 2013	Completed			101-500	101-500	Mixed age	III	Open label	Endocrine, nutritional and metabolic diseases	YES	YES	YES	MAY 2015	https://pubmed.ncbi.nlm.nih.gov/25683037/	https://clinicaltrials.gov/ct2/bye/rQoPWwoRrXS9-i-wudNgpQDxudhWudNzlXNiZip9Ei7ym67VZR08cK4RERFwA6h9Ei4L3BUgWwNG0it.			YES	YES	YES	January 12, 2016
521	NCT01437982		A Trial Investigating the Efficacy and Safety of Insulin Degludec in Children and Adolescents With Type 1 Diabetes Mellitus	0	Excluded	trial is registered ≥ 60 days after start day	2011	August 5, 2010																					YES
522	NCT01794767	Heparin2012	A Trial Investigating the Efficacy and Safety of Insulin Degludec in Children and Adolescents With Type 1 Diabetes Mellitus	Academic	Included	0	2013	January 2013	2016	Suspended	Patient accrual		51-100	51-100	Mixed age	IV	Single	Symptoms, signs and abnormal clinical and laboratory findings, not elsewhere classified	NO		NO						YES	NO	NO
523	NCT01360021	D589OC00003	A Trial Investigating the Efficacy and Safety of Insulin Degludec in Children and Adolescents With Type 1 Diabetes Mellitus	Industry	Included	0	2011	November 2011	AUG 2012	Completed			101-500	101-500	Combined	III	Triple	Diseases of the respiratory system	YES	YES	YES	FEB 2015	https://clinicaltrials.gov/ct2/bye/rQoPWwoRrXS9-i-wudNgpQDxudhWudNzlXNiZip9Ei7ym67VZR08LKCBaRFJA6h9Ei4L3BUgWwNG0it.				YES	YES	NO	March 11, 2014
524	NCT01467141		A Trial Investigating the Efficacy and Safety of Insulin Degludec in Children and Adolescents With Type 1 Diabetes Mellitus	0	Excluded	trial is registered ≥ 60 days after start day	2011	June 19, 2002																					NO
525	NCT01574612		A Trial Investigating the Efficacy and Safety of Insulin Degludec in Children and Adolescents With Type 1 Diabetes Mellitus	0	Excluded	non randomized trial																							NO
526	NCT01389856	AC-052-391	A Trial Investigating the Efficacy and Safety of Insulin Degludec in Children and Adolescents With Type 1 Diabetes Mellitus	Industry	Included	0	2011	December 2011	2014	Terminated	Conduct problems	23	0-50	0-50	Pretern, newborn, infant	III	Quadruple	Certain conditions originating in the perinatal period	YES	YES	YES	AUG 2016	https://clinicaltrials.gov/ct2/bye/rQoPWwoRrXS9-i-wudNgpQDxudhWudNzlXNiZip9Ei7ym67VZR0wLR4naR4RA6h9Ei4L3BUgWwNG0it.				YES	YES	NO	March 23, 2015
527	NCT01585935	2011-005456-33	A Trial Investigating the Efficacy and Safety of Insulin Degludec in Children and Adolescents With Type 1 Diabetes Mellitus	Academic	Included	0	2012	June 2012	NOV 2017	Completed			101-500	101-500	Pretern, newborn, infant	IV	Triple	Diseases of the digestive system	YES	YES	YES	NOV 2020	https://clinicaltrials.gov/ct2/bye/rQoPWwoRrXS9-i-wudNgpQDxudhWudNzlXNiZip9Ei7ym67VZRFnLKCtER4jA6h9Ei4L3BUgWwNG0it.	https://clinicaltrials.gov/ct2/bye/rQoPWwoRrXS9-i-wudNgpQDxudhWudNzlXNiZip9Ei7ym67VZRFjERFtxg4BA6h9Ei4L3BUgWwNG0it.	https://clinicaltrials.gov/ct2/bye/rQoPWwoRrXS9-i-wudNgpQDxudhWudNzlXNiZip9Ei7ym67VZR05Sg05aKC5A6h9Ei4L3BUgWwNG0it.		YES	YES	YES	Apr 2018
528	NCT01343680	ACH23736	A Trial Investigating the Efficacy and Safety of Insulin Degludec in Children and Adolescents With Type 1 Diabetes Mellitus	Academic	Included	0	2011	April 2011	2012	Terminated	Patient accrual	2	0-50	101-500	Mixed age	III	Open label	Diseases of the blood and blood-forming organs and certain disorders involving the immune mechanism	NO		NO						NO	NO	NO
529	NCT01767506	NA_00076305	A Trial Investigating the Efficacy and Safety of Insulin Degludec in Children and Adolescents With Type 1 Diabetes Mellitus	Academic	Included	0	2013	January 2013	FEB 2016	Completed			51-100	>1000	Combined	UNK	Single	Certain infectious and parasitic diseases	YES	YES	YES	JUN 2017	https://clinicaltrials.gov/ct2/bye/rQoPWwoRrXS9-i-wudNgpQDxudhWudNzlXNiZip9Ei7ym67VZR0Jcg0nEg4RA6h9Ei4L3BUgWwNG0it.				NO	YES	YES	October 9, 2017
530	NCT01373918		A Trial Investigating the Efficacy and Safety of Insulin Degludec in Children and Adolescents With Type 1 Diabetes Mellitus	0	Excluded	trial is registered ≥ 60 days after start day	2011	December 2010																					NO
531	NCT01529437		A Trial Investigating the Efficacy and Safety of Insulin Degludec in Children and Adolescents With Type 1 Diabetes Mellitus	0	Excluded	trial is registered ≥ 60 days after start day	2012	January 2005																					NO
532	NCT01328886		A Trial Investigating the Efficacy and Safety of Insulin Degludec in Children and Adolescents With Type 1 Diabetes Mellitus	0	Excluded	non randomized trial																							NO
533	NCT01994330		A Trial Investigating the Efficacy and Safety of Insulin Degludec in Children and Adolescents With Type 1 Diabetes Mellitus	0	Excluded	trial is registered ≥ 60 days after start day	2013	June 2009																					NO
534	NCT01875757	2012-001152-19	A Trial Investigating the Efficacy and Safety of Insulin Degludec in Children and Adolescents With Type 1 Diabetes Mellitus	Academic	Included	0	2013	November 2013	DEC 2016	Completed			101-500	501-1000	Pretern, newborn, infant	III	Quadruple	Diseases of the respiratory system	YES	NO	NO						YES	YES	YES	Sep 2021
535	NCT02020330	MOCRU1301	A Trial Investigating the Efficacy and Safety of Insulin Degludec in Children and Adolescents With Type 1 Diabetes Mellitus	Academic	Included	0	2013	November 25, 2013	MAR 2015	Completed			101-500	101-500	Combined	III	Open label	Certain infectious and parasitic diseases	YES	YES	YES	JUL 2018	https://clinicaltrials.gov/ct2/bye/rQoPWwoRrXS9-i-wudNgpQDxudhWudNzlXNiZip9Ei7ym67VZR05xKCBOg4VA6h9Ei4L3BUgWwNG0it.				NO	NO	NO
536	NCT01439867		A Trial Investigating the Efficacy and Safety of Insulin Degludec in Children and Adolescents With Type 1 Diabetes Mellitus	0	Excluded	non randomized trial																							NO
537	NCT01630616	0822-066	A Trial Investigating the Efficacy and Safety of Insulin Degludec in Children and Adolescents With Type 1 Diabetes Mellitus	Industry	Included	0	2012	March 12, 2013	2016	Terminated	None reported or unclear	19	0-50	0-50	Combined	I	Triple	Diseases of the musculoskeletal system and connective tissue	NO		NO						YES	YES	NO	November 9, 2017
538	NCT01637545		A Trial Investigating the Efficacy and Safety of Insulin Degludec in Children and Adolescents With Type 1 Diabetes Mellitus	0	Excluded	trial is registered ≥ 60 days after start day	2012	December 2011																					NO
539	NCT01960322		A Trial Investigating the Efficacy and Safety of Insulin Degludec in Children and Adolescents With Type 1 Diabetes Mellitus	0	Excluded	Not a drug intervention																							NO
540	NCT01773772		A Trial Investigating the Efficacy and Safety of Insulin Degludec in Children and Adolescents With Type 1 Diabetes Mellitus	0	Excluded	trial is registered ≥ 60 days after start day	2013	February 8, 2005																					NO
541	NCT01428245		A Trial Investigating the Efficacy and Safety of Insulin Degludec in Children and Adolescents With Type 1 Diabetes Mellitus	0	Excluded	non randomized trial																							YES
542	NCT01789086	NN8022-3967 2012-000038-20	A Trial Investigating the Efficacy and Safety of Insulin Degludec in Children and Adolescents With Type 1 Diabetes Mellitus	Industry	Included	0	2013	February 2013	MAY 2014	Completed			0-50	0-50	Adolescent	I	Double	Endocrine, nutritional and metabolic diseases	YES	YES	YES	FEB 2017	https://clinicaltrials.gov/ct2/bye/rQoPWwoRrXS9-i-wudNgpQDxudhWudNzlXNiZip9Ei7ym67VZR0wxgF5LgF5A6h9Ei4L3BUgWwNG0it.				YES	YES	YES	Jul 2015
543	NCT01777542	IRB-P00005610	A Trial Investigating the Efficacy and Safety of Insulin Degludec in Children and Adolescents With Type 1 Diabetes Mellitus	Academic	Included	0	2013	January 2013	NOV 2016	Completed			0-50	0-50	Mixed age	II	Triple	Mental and behavioural disorders	YES	NO	YES	MAR 2014	https://clinicaltrials.gov/ct2/bye/rQoPWwoRrXS9-i-wudNgpQDxudhWudNzlXNiZip9Ei7ym67VZR0VcR0ROgCRA6h9Ei4L3BUgWwNG0it.	https://clinicaltrials.gov/ct2/bye/xQoPWwoRrXS9-i-wudNgpQDxudhWudNzlXNiZip9Ei7ym67VZK48Eg0JFR495d-3Ws8Gpw-PSB7gW.	https://clinicaltrials.gov/ct2/bye/rQoPWwoRrXS9-i-wudNgpQDxudhWudNzlXNiZip9Ei7ym67VZRCBOg08aR4RA6h9Ei4L3BUgWwNG0it.	https://clinicaltrials.gov/ct2/bye/rQoPWwoRrXS9-i-wudNgpQDxudhWudNzlXNiZip9Ei7ym67VZRCBxg4tSg4tA6h9Ei4L3BUgWwNG0it.	NO	YES	NO	March 26, 2018
544	NCT01997411	INGluc002	A Trial Investigating the Efficacy and Safety of Insulin Degludec in Children and Adolescents With Type 1 Diabetes Mellitus	Industry	Included	0	2013	November 2013	JAN 2015	Completed			0-50	0-50	Mixed age	III	Quadruple	Endocrine, nutritional and metabolic diseases	YES	YES	YES	APR 2016	https://clinicaltrials.gov/ct2/bye/rQoPWwoRrXS9-i-wudNgpQDxudhWudNzlXNiZip9Ei7ym67VZR0BOK4VWgFnA6h9Ei4L3BUgWwNG0it.				NO	YES	NO	March 6, 2017
545	NCT01904786		A Trial Investigating the Efficacy and Safety of Insulin Degludec in Children and Adolescents With Type 1 Diabetes Mellitus	0	Excluded	final confirmed status after December 31, 2017	2013	April 2014	2018																				YES
546	NCT01903681		A Trial Investigating the Efficacy and Safety of Insulin Degludec in Children and Adolescents With Type 1 Diabetes Mellitus	0	Excluded	non randomized trial																							NO
547	NCT01876550		A Trial Investigating the Efficacy and Safety of Insulin Degludec in Children and Adolescents With Type 1 Diabetes Mellitus	0	Excluded	final confirmed status after December 31, 2017	2013	February 2013	2019																				NO
548	NCT01567904		A Trial Investigating the Efficacy and Safety of Insulin Degludec in Children and Adolescents With Type 1 Diabetes Mellitus	0	Excluded	non randomized trial																							NO
549	NCT01780883	ANSM A91245-56	A Trial Investigating the Efficacy and Safety of Insulin Degludec in Children and Adolescents With Type 1 Diabetes Mellitus	Academic	Included	0	2013	February 2013	2013	Completed			0-50	0-50	School age	II	Quadruple	Mental and behavioural disorders	NO		NO						YES	NO	NO
550	NCT01558336		A Trial Investigating the Efficacy and Safety of Insulin Degludec in Children and Adolescents With Type 1 Diabetes Mellitus	0	Excluded	non randomized trial																							NO
551	NCT01952080		A Trial Investigating the Efficacy and Safety of Insulin Degludec in Children and Adolescents With Type 1 Diabetes Mellitus	0	Excluded	non randomized trial																							NO
552	NCT01660672		A Trial Investigating the Efficacy and Safety of Insulin Degludec in Children and Adolescents With Type 1 Diabetes Mellitus	0	Excluded	non randomized trial																							NO
553	NCT01453686		A Trial Investigating the Efficacy and Safety of Insulin Degludec in Children and Adolescents With Type 1 Diabetes Mellitus	0	Excluded	trial is registered ≥ 60 days after start day	2011	August 2002																					NO
554	NCT01863823		A Trial Investigating the Efficacy and Safety of Insulin Degludec in Children and Adolescents With Type 1 Diabetes Mellitus	0	Excluded	trial is registered ≥ 60 days after start day	2013	August 2011																					YES
555	NCT02023866		A Trial Investigating the Efficacy and Safety of Insulin Degludec in Children and Adolescents With Type 1 Diabetes Mellitus	0	Excluded	non randomized trial																							NO
556	NCT01378429	060-308	A Trial Investigating the Efficacy and Safety of Insulin Degludec in Children and Adolescents With Type 1 Diabetes Mellitus	Industry	Included	0	2011	July 2011	NOV 2011	Completed			51-100	51-100	School age	III	Quadruple	Diseases of the respiratory system	NO		NO						NO	YES	NO	May 26, 2014
557	NCT01945905		A Trial Investigating the Efficacy and Safety of Insulin Degludec in Children and Adolescents With Type 1 Diabetes Mellitus	0	Excluded	Not a drug intervention																							NO
558	NCT01895478		A Trial Investigating the Efficacy and Safety of Insulin Degludec in Children and Adolescents With Type 1 Diabetes Mellitus	0	Excluded	Not a drug intervention																							NO
559	NCT01744782		A Trial Investigating the Efficacy and Safety of Insulin Degludec in Children and Adolescents With Type 1 Diabetes Mellitus	0	Excluded	non randomized trial																							NO
560	NCT01994993	Pro00048773	A Trial Investigating the Efficacy and Safety of Insulin Degludec in Children and Adolescents With Type 1 Diabetes Mellitus	Academic	Included	0	2013	December 2013	APR 2017	Completed			101-500	101-500	Pretern, newborn, infant	III	Open label	Certain infectious and parasitic diseases	YES	YES	YES	JUN 2021	https://pubmed.ncbi.nlm.nih.gov/33902072/				NO	YES	NO	February 27, 2018
561	NCT01524133		A Trial Investigating the Efficacy and Safety of Insulin Degludec in Children and Adolescents With Type 1 Diabetes Mellitus	0	Excluded	trial is registered ≥ 60 days after start day	2012	November 2011																					YES
562	NCT01865708		A Trial Investigating the Efficacy and Safety of Insulin Degludec in Children and Adolescents With Type 1 Diabetes Mellitus	0	Excluded	non randomized trial																							NO
563	NCT01976416	2012139	A Trial Investigating the Efficacy and Safety of Insulin Degludec in Children and Adolescents With Type 1 Diabetes Mellitus	Academic	Included	0	2013	September 2014	NOV 2017	Completed			101-500	101-500	Mixed age	III	Quadruple	Diseases of the blood and blood-forming organs and certain disorders involving the immune mechanism	YES	YES	YES	DEC 2017	https://clinicaltrials.gov/ct2/bye/rQoPWwoRrXS9-i-wudNgpQDxudhWudNzlXNiZip9Ei7ym67VZR05EgCjaK4VA6h9Ei4L3BUgWwNG0it.	https://clinicaltrials.gov/ct2/bye/rQoPWwoRrXS9-i-wudNgpQDxudhWudNzlXNiZip9Ei7ym67VZRFjaRF8EKCtA6h9Ei4L3BUgWwNG0it.	https://clinicaltrials.gov/ct2/bye/rQoPWwoRrXS9-i-wudNgpQDxudhWudNzlXNiZip9Ei7ym67VZR0wFRF5FR4RA6h9Ei4L3BUgWwNG0it.		NO	YES	NO	October 1, 2018
564	NCT01946971	Konect-LASP	A Trial Investigating the Efficacy and Safety of Insulin Degludec in Children and Adolescents With Type 1 Diabetes Mellitus	Academic	Included	0	2013	September 2013	2014	Completed			0-50	0-50	Pretern, newborn, infant	II	Double	Certain conditions originating in the perinatal period	NO		NO						NO	NO	NO
565	NCT01760226		A Trial Investigating the Efficacy and Safety of Insulin Degludec in Children and Adolescents With Type 1 Diabetes Mellitus	0	Excluded	non randomized trial																							NO
566	NCT01962870	IRB-26034	A Trial Investigating the Efficacy and Safety of Insulin Degludec in Children and Adolescents With Type 1 Diabetes Mellitus	Academic	Included	0	2013	December 2013	MAY 2017	Completed			51-100	0-50	School age	II	Triple	Mental and behavioural disorders	NO		NO						NO	YES	NO	May 24, 2019
567	NCT01508013		A Trial Investigating the Efficacy and Safety of Insulin Degludec in Children and Adolescents With Type 1 Diabetes Mellitus	0	Excluded	Not a drug intervention																							NO
568	NCT01617681	2011-005991-40	A Trial Investigating the Efficacy and Safety of Insulin Degludec in Children and Adolescents With Type 1 Diabetes Mellitus	Industry	Included	0	2012	November 8, 2012	JAN 2017	Completed			101-500	101-500	Toddler and preschool	III	Triple	Diseases of the circulatory system	YES	YES	YES	DEC 2021	https://clinicaltrials.gov/ct2/bye/rQoPWwoRrXS9-i-wudNgpQDxudhWudNzlXNiZip9Ei7ym67VZRFVLg4Rag0jA6h9Ei4L3BUgWwNG0it.				YES	YES	NO	September 27, 2017
569	NCT01295918		A Trial Investigating the Efficacy and Safety of Insulin Degludec in Children and Adolescents With Type 1 Diabetes Mellitus	0	Excluded	Not a drug intervention																							YES
570	NCT01479114		A Trial Investigating the Efficacy and Safety of Insulin Degludec in Children and Adolescents With Type 1 Diabetes Mellitus	0	Excluded	trial is registered ≥ 60 days after start day	2011	April 2009																					NO
571	NCT01551394	2011-001515-31	A Trial Investigating the Efficacy and Safety of Insulin Degludec in Children and Adolescents With Type 1 Diabetes Mellitus	Academic	Included	0	2012	September 2012	DEC 2014	Completed			101-500	501-1000	Pretern, newborn, infant	III	Open label	Certain infectious and parasitic diseases	NO		YES	MAR 2020	Meropenem vs standard of care for treatment of neonatal late onset sepsis (NeoMero1): A randomised controlled trial - PMC (nih.gov)				NO	YES	YES	May 2021
572	NCT02002741	IBUACA CTIL	A Trial Investigating the Efficacy and Safety of Insulin Degludec in Children and Adolescents With Type 1 Diabetes Mellitus	Academic	Included	0	2013	August 1, 2014	DEC 2017	Completed			0-50	0-50	Pretern, newborn, infant	III	Quadruple	Congenital malformations, deformations and chromosomal abnormalities	NO		YES	NOV 2018	Adding Paracetamol to Ibuprofen for the Treatment of Patent Ductus Arteriosus in Preterm Infants: A Double-Blind, Randomized, Placebo-Controlled Pilot Study - PubMed (nih.gov)				NO	NO	NO
573	NCT01511107	AI2009058	A Trial Investigating the Efficacy and Safety of Insulin Degludec in Children and Adolescents With Type 1 Diabetes Mellitus	Academic	Included	0	2012	January 2012	OCT 2015	Completed		520	501-1000	501-1000	Mixed age	II	Quadruple	Diseases of the ear and mastoid process	YES	YES	YES	DEC 2016	https://clinicaltrials.gov/ct2/bye/rQoPWwoRrXS9-i-wudNgpQDxudhWudNzlXNiZip9Ei7ym67VZR0JER4n-R45A6h9Ei4L3BUgWwNG0it.	https://clinicaltrials.gov/ct2/bye/rQoPWwoRrXS9-i-wudNgpQDxudhWudNzlXNiZip9Ei7ym67VZR0VxRCjOKC8A6h9Ei4L3BUgWwNG0it.			NO	YES	NO	February 10, 2017
574	NCT01725152	1042-0800	A Trial Investigating the Efficacy and Safety of Insulin Degludec in Children and Adolescents With Type 1 Diabetes Mellitus	Industry	Included	0	2012	November 2012	NOV 2016	Completed			51-100	51-100	Mixed age	II	Quadruple	Congenital malformations, deformations and chromosomal abnormalities	YES	YES	YES	AUG 2017	https://clinicaltrials.gov/ct2/bye/rQoPWwoRrXS9-i-wudNgpQDxudhWudNzlXNiZip9Ei7ym67VZR0J-g0Vcg4BA6h9Ei4L3BUgWwNG0it.				YES	YES	YES	Sep 2021
575	NCT01373372		A Trial Investigating the Efficacy and Safety of Insulin Degludec in Children and Adolescents With Type 1 Diabetes Mellitus	0	Excluded	non randomized trial																							NO
576	NCT01355263	20090221	A Trial Investigating the Efficacy and Safety of Insulin Degludec in Children and Adolescents With Type 1 Diabetes Mellitus	Academic	Included	0	2011	July 2011	AUG 2012	Completed			101-500	101-500	Mixed age	UNK	Quadruple	Endocrine, nutritional and metabolic diseases	NO		YES	JAN 2014	[Effect of vitamin A supplements on iron metabolic homeostasis for preschoolers] - PubMed (nih.gov)				NA	NO	NO
577	NCT01727700	31-12-293	A Trial Investigating the Efficacy and Safety of Insulin Degludec in Children and Adolescents With Type 1 Diabetes Mellitus	Industry	Included	0	2012	November 2012	SEP 2013	Completed			101-500	101-500	Mixed age	III	Quadruple	Mental and behavioural disorders	YES	YES	YES	NOV 2017	https://clinicaltrials.gov/ct2/bye/rQoPWwoRrXS9-i-wudNgpQDxudhWudNzlXNiZip9Ei7ym67VZR0JcK4BWgFVA6h9Ei4L3BUgWwNG0it.				YES	YES	NO	February 13, 2015
578	NCT01721486	2012-162	A Trial Investigating the Efficacy and Safety of Insulin Degludec in Children and Adolescents With Type 1 Diabetes Mellitus	Academic	Included	0	2012	September 2012	JAN 2015	Completed			0-50	0-50	Mixed age	IV	Double	Diseases of the respiratory system	NO		NO						NO	YES	YES	June 8, 2017
579	NCT01912807	13-163	A Trial Investigating the Efficacy and Safety of Insulin Degludec in Children and Adolescents With Type 1 Diabetes Mellitus	Academic	Included	0	2013	December 2013	SEP 2014	Completed			101-500	101-500	Mixed age	UNK	Quadruple	Symptoms, signs and abnormal clinical and laboratory findings, not elsewhere classified	YES	YES	YES	OCT 2020	https://clinicaltrials.gov/ct2/bye/rQoPWwoRrXS9-i-wudNgpQDxudhWudNzlXNiZip9Ei7ym67VZRFncKCBSR0wA6h9Ei4L3BUgWwNG0it.				NO	YES	NO	October 29, 2021
580	NCT01784419	FS-001	A Trial Investigating the Efficacy and Safety of Insulin Degludec in Children and Adolescents With Type 1 Diabetes Mellitus	Academic	Included	0	2013	October 2013	DEC 2015	Completed			0-50	0-50	Combined	UNK	Triple	Endocrine, nutritional and metabolic diseases	YES	YES	YES	APR 2017	https://clinicaltrials.gov/ct2/bye/rQoPWwoRrXS9-i-wudNgpQDxudhWudNzlXNiZip9Ei7ym67VZR0JEg0JER4jA6h9Ei4L3BUgWwNG0it.				NO	YES	NO	September 29, 2020
581	NCT01870648	RSO1026396	A Trial Investigating the Efficacy and Safety of Insulin Degludec in Children and Adolescents With Type 1 Diabetes Mellitus	Academic	Included	0	2013	May 2014	DEC 2017	Completed			501-1000	501-1000	Mixed age	IV	Quadruple	Endocrine, nutritional and metabolic diseases	YES	YES	YES	DEC 2019	https://clinicaltrials.gov/ct2/bye/rQoPWwoRrXS9-i-wudNgpQDxudhWudNzlXNiZip9Ei7ym67VZRFjcKCVxgF5A6h9Ei4L3BUgWwNG0it.				NO	NO	NO
582	NCT01870635	RSO1026252	A Trial Investigating the Efficacy and Safety of Insulin Degludec in Children and Adolescents With Type 1 Diabetes Mellitus	Academic	Included	0	2013	May 2014	FEB 2017	Completed			501-1000	501-1000	Mixed age	IV	Quadruple	Endocrine, nutritional and metabolic diseases	YES	YES	YES	MAR 2019	https://clinicaltrials.gov/ct2/bye/rQoPWwoRrXS9-i-wudNgpQDxudhWudNzlXNiZip9Ei7ym67VZRFtFKCn-RF8A6h9Ei4L3BUgWwNG0it.				NO	NO	NO
583	NCT01635101	CPI-APA-353	A Trial Investigating the Efficacy and Safety of Insulin Degludec in Children and Adolescents With Type 1 Diabetes Mellitus	Industry	Included	0	2012	June 2012	NOV 2015	Completed			101-500	101-500	Mixed age	III	Double	Symptoms, signs and abnormal clinical and laboratory findings, not elsewhere classified	YES	YES	YES	JAN 2020	https://clinicaltrials.gov/ct2/bye/rQoPWwoRrXS9-i-wudNgpQDxudhWudNzlXNiZip9Ei7ym67VZRFjWg4JWR0tA6h9Ei4L3BUgWwNG0it.				NO	YES	NO	January 21, 2020
584	NCT02012959	2013-002005-59	A Trial Investigating the Efficacy and Safety of Insulin Degludec in Children and Adolescents With Type 1 Diabetes Mellitus	Industry	Included	0	2013	September 22, 2015	2017	Terminated	Patient accrual	9	0-50	101-500	Mixed age	III	Open label	Endocrine, nutritional and metabolic diseases	NO		NO						YES	YES	NO	August 28, 2018
585	NCT01617447	031-11-002	A Trial Investigating the Efficacy and Safety of Insulin Degludec in Children and Adolescents With Type 1 Diabetes Mellitus	Industry	Included	0	2012	July 2012	JUN 2015	Completed			51-100	UNK	Mixed age	III	Quadruple	Mental and behavioural disorders	NO		YES	DEC 2016	Aripiprazole in the Treatment of Irritability in Children and Adolescents with Autism Spectrum Disorder in Japan: A Randomized, Double-blind, Placebo-controlled Study - PMC (nih.gov)				NO	YES	NO	April 11, 2017
586	NCT01815125	9427-c2686-28c	A Trial Investigating the Efficacy and Safety of Insulin Degludec in Children and Adolescents With Type 1 Diabetes Mellitus	Academic	Included	0	2013	March 2013	FEB 2014	Completed			0-50	0-50	Mixed age	I	Quadruple	Injury, poisoning and certain other consequences of external causes	NO		YES	DEC 2017	(10) (PDF) Ondansetron for pediatric concussion; A pilot study for a randomized controlled trial (researchgate.net)				NO	NO	NO
587	NCT01588535	AR01.004	A Trial Investigating the Efficacy and Safety of Insulin Degludec in Children and Adolescents With Type 1 Diabetes Mellitus	Industry	Included	0	2012	May 2012	2012	Completed			0-50	0-50	Mixed age	II	Quadruple	Symptoms, signs and abnormal clinical and laboratory findings, not elsewhere classified	NO		NO						NO	NO	NO
588	NCT01552993	HB2012-02	A Trial Investigating the Efficacy and Safety of Insulin Degludec in Children and Adolescents With Type 1 Diabetes Mellitus	Academic	Included	0	2012	March 2012	2012	Terminated	Informative termination	5	0-50	51-100	Pretern, newborn, infant	UNK	Triple	Diseases of the eye and adnexa	NO		NO						YES	NO	NO
589	NCT01795222		A Trial Investigating the Efficacy and Safety of Insulin Degludec in Children and Adolescents With Type 1 Diabetes Mellitus	0	Excluded	trial is registered ≥ 60 days after start day	2013	March 2012																					NO
590	NCT01739985		A Trial Investigating the Efficacy and Safety of Insulin Degludec in Children and Adolescents With Type 1 Diabetes Mellitus	0	Excluded	trial is registered ≥ 60 days after start day	2012	December 2010																					NO
591	NCT01707420	11-1687	A Trial Investigating the Efficacy and Safety of Insulin Degludec in Children and Adolescents With Type 1 Diabetes Mellitus	Academic	Included	0	2012	August 2012	DEC 2015	Completed			0-50	51-100	Mixed age	UNK	Quadruple	Symptoms, signs and abnormal clinical and laboratory findings, not elsewhere classified	NO		NO						NO	YES	NO	January 15, 2021
592	NCT01501695		A Trial Investigating the Efficacy and Safety of Insulin Degludec in Children and Adolescents With Type 1 Diabetes Mellitus	0	Excluded	trial is registered ≥ 60 days after start day	2011	January 2008																					NO
593	NCT01867138		A Trial Investigating the Efficacy and Safety of Insulin Degludec in Children and Adolescents With Type 1 Diabetes Mellitus	0	Excluded	trial is registered ≥ 60 days after start day	2013	March 2007																					NO
594	NCT01418352	31-10-273	A Trial Investigating the Efficacy and Safety of Insulin Degludec in Children and Adolescents With Type 1 Diabetes Mellitus	Industry	Included	0	2011	August 2, 2011	MAR 2014	Completed			51-100	101-500	Mixed age	III	Quadruple	Mental and behavioural disorders	NO		NO						YES	YES	NO	October 7, 2021
595	NCT01418339	2011-000467-27	A Trial Investigating the Efficacy and Safety of Insulin Degludec in Children and Adolescents With Type 1 Diabetes Mellitus	Industry	Included	0	2011	July 27, 2011	NOV 2013	Completed			101-500	101-500	Mixed age	III	Quadruple	Mental and behavioural disorders	NO		YES	JUN 2016	https://www.ncbi.nlm.nih.gov/pmc/articles/PMC5683285/				YES	YES	NO	October 7, 2021
596	NCT01624675	CR100877	A Trial Investigating the Efficacy and Safety of Insulin Degludec in Children and Adolescents With Type 1 Diabetes Mellitus	Industry	Included	0	2012	September 2012	OCT 2014	Completed			0-50	0-50	Mixed age	III	Double	Mental and behavioural disorders	NO		NO						NO	YES	YES	Jul 2016
597	NCT01395953	2011-P-000703	A Trial Investigating the Efficacy and Safety of Insulin Degludec in Children and Adolescents With Type 1 Diabetes Mellitus	Academic	Included	0	2011	November 2011	2013	Withdrawn	Patient accrual		0-50	0-50	Mixed age	II	Double	Mental and behavioural disorders	NO		NO						NO	NO	NO
598	NCT01415427	MOR-005	A Trial Investigating the Efficacy and Safety of Insulin Degludec in Children and Adolescents With Type 1 Diabetes Mellitus	Industry	Included	0	2011	July 2011	JUN 2016	Completed			101-500	101-500	Combined	III	Quadruple	Endocrine, nutritional and metabolic diseases	YES	YES	YES	FEB 2018	https://clinicaltrials.gov/ct2/bye/rQoPWwoRrXS9-i-wudNgpQDxudhWudNzlXNiZip9Ei7ym67VZR05Sg4JFgC5A6h9Ei4L3BUgWwNG0it.	https://clinicaltrials.gov/ct2/bye/rQoPWwoRrXS9-i-wudNgpQDxudhWudNzlXNiZip9Ei7ym67VZR0JLRF8-KCjA6h9Ei4L3BUgWwNG0it.	https://clinicaltrials.gov/ct2/bye/rQoPWwoRrXS9-i-wudNgpQDxudhWudNzlXNiZip9Ei7ym67VZR0wxgC8xRC5A6h9Ei4L3BUgWwNG0it.		YES	YES	NO	May 19, 2017
599	NCT01402596	USP-Sed-001	A Trial Investigating the Efficacy and Safety of Insulin Degludec in Children and Adolescents With Type 1 Diabetes Mellitus	Academic	Included	0	2011	August 2011	2012	Withdrawn	Conduct problems		0-50	101-500	Mixed age	II	Double	Injury, poisoning and certain other consequences of external causes	NO		NO						NO	NO	NO
600	NCT01986062	AR11.001	A Trial Investigating the Efficacy and Safety of Insulin Degludec in Children and Adolescents With Type 1 Diabetes Mellitus	Industry	Included	0	2013	December 2013	MAY 2014	Completed			51-100	51-100	Mixed age	IV	Quadruple	Mental and behavioural disorders	YES	YES	YES	JUN 2015	https://clinicaltrials.gov/ct2/bye/rQoPWwoRrXS9-i-wudNgpQDxudhWudNzlXNiZip9Ei7ym67VZR08cKCncR4JA6h9Ei4L3BUgWwNG0it.	https://clinicaltrials.gov/ct2/bye/rQoPWwoRrXS9-i-wudNgpQDxudhWudNzlXNiZip9Ei7ym67VZRFtxgFncgCwA6h9Ei4L3BUgWwNG0it.			NO	YES	NO	April 19, 2016
601	NCT01940978	1	A Trial Investigating the Efficacy and Safety of Insulin Degludec in Children and Adolescents With Type 1 Diabetes Mellitus	Academic	Included	0	2013	March 2014	2015	Completed			51-100	51-100	Mixed age	IV	Quadruple	Mental and behavioural disorders	NO		NO						NO	NO	NO
602	NCT01328002	MLN-MD-14	A Trial Investigating the Efficacy and Safety of Insulin Degludec in Children and Adolescents With Type 1 Diabetes Mellitus	Industry	Included	0	2011	April 30, 2011	2012	Terminated	None reported or unclear	116	101-500	101-500	Adolescent	II	Quadruple	Diseases of the musculoskeletal system and connective tissue	YES	YES	YES	JUN 2015	https://clinicaltrials.gov/ct2/bye/rQoPWwoRrXS9-i-wudNgpQDxudhWudNzlXNiZip9Ei7ym67VZR0BaRCnSgFJA6h9Ei4L3BUgWwNG0it.				NO	YES	NO	May 14, 2019
603	NCT01934777	OPBG-DHA, VIT E, CHOLINE	A Trial Investigating the Efficacy and Safety of Insulin Degludec in Children and Adolescents With Type 1 Diabetes Mellitus	Academic	Included	0	2013	October 2013	2015	Completed			51-100	51-100	Mixed age	III	Quadruple	Diseases of the digestive system	NO		NO						YES	NO	NO
604	NCT01880840	MP 442	A Trial Investigating the Efficacy and Safety of Insulin Degludec in Children and Adolescents With Type 1 Diabetes Mellitus	Industry	Included	0	2013	June 2013	AUG 2014	Completed			101-500	101-500	Mixed age	IV	Open label	Diseases of the respiratory system	NO		NO						NO	YES	NO	June 29, 2015
605	NCT01535508		A Trial Investigating the Efficacy and Safety of Insulin Degludec in Children and Adolescents With Type 1 Diabetes Mellitus	0	Excluded	non randomized trial																							NO
606	NCT01844401	ABS-AS-102	A Trial Investigating the Efficacy and Safety of Insulin Degludec in Children and Adolescents With Type 1 Diabetes Mellitus	Industry	Included	0	2013	April 2013	2013	Completed			0-50	0-50	Mixed age	I	Open label	Diseases of the respiratory system	NO		NO						NO	NO	NO
607	NCT01915823		A Trial Investigating the Efficacy and Safety of Insulin Degludec in Children and Adolescents With Type 1 Diabetes Mellitus	0	Excluded	recruitment criteria doesn´t meet inclusion criteria																							NO
608	NCT01940250	02EI	A Trial Investigating the Efficacy and Safety of Insulin Degludec in Children and Adolescents With Type 1 Diabetes Mellitus	Academic	Included	0	2013	April 21, 2014	DEC 2016	Completed			0-50	101-500	Mixed age	II	Quadruple	Diseases of the skin and subcutaneous tissue	YES	YES	YES	AUG 2019	https://clinicaltrials.gov/ct2/bye/rQoPWwoRrXS9-i-wudNgpQDxudhWudNzlXNiZip9Ei7ym67VZRFjWRFJOgFJA6h9Ei4L3BUgWwNG0it.	https://clinicaltrials.gov/ct2/bye/rQoPWwoRrXS9-i-wudNgpQDxudhWudNzlXNiZip9Ei7ym67VZR0BOKCBFRCJA6h9Ei4L3BUgWwNG0it.			NO	NO	NO
609	NCT01908803	C-13-026	A Trial Investigating the Efficacy and Safety of Insulin Degludec in Children and Adolescents With Type 1 Diabetes Mellitus	Industry	Included	0	2013	December 2013	2014	Terminated	Company/business decision	84	51-100	101-500	Mixed age	II	Single	Diseases of the ear and mastoid process	NO		NO						UNK	YES	NO	September 24, 2015
610	NCT02001428	WT099875_Malaria in Early Life	A Trial Investigating the Efficacy and Safety of Insulin Degludec in Children and Adolescents With Type 1 Diabetes Mellitus	Academic	Included	0	2013	July 21, 2014	MAY 2017	Completed			501-1000	501-1000	Pretern, newborn, infant	UNK	Open label	Certain infectious and parasitic diseases	YES	YES	YES	JUN 2022	https://pubmed.ncbi.nlm.nih.gov/35672703/				YES	NO	NO
611	NCT01920542	GCIRB2013-163	A Trial Investigating the Efficacy and Safety of Insulin Degludec in Children and Adolescents With Type 1 Diabetes Mellitus	Academic	Included	0	2013	September 2013	2016	Completed			0-50	0-50	Mixed age	UNK	Triple	Injury, poisoning and certain other consequences of external causes	NO		NO						NO	NO	NO
612	NCT01768884	AIT_CP_BRONC01.01	A Trial Investigating the Efficacy and Safety of Insulin Degludec in Children and Adolescents With Type 1 Diabetes Mellitus	Industry	Included	0	2013	January 2013	JAN 2016	Completed			0-50	0-50	Pretern, newborn, infant	II	Quadruple	Diseases of the respiratory system	NO		YES	NOV 2017	Nitric oxide inhalations in bronchiolitis: A pilot, randomized, double‐blinded, controlled trial - Tal - 2018 - Pediatric Pulmonology - Wiley Online Library				NO	NO	NO
613	NCT01447173		A Trial Investigating the Efficacy and Safety of Insulin Degludec in Children and Adolescents With Type 1 Diabetes Mellitus	0	Excluded	trial is registered ≥ 60 days after start day	2011	December 2010																					NO
614	NCT01748045	10487	A Trial Investigating the Efficacy and Safety of Insulin Degludec in Children and Adolescents With Type 1 Diabetes Mellitus	Academic	Included	0	2012	March 2013	2014	Terminated	Patient accrual	3	0-50	51-100	Pretern, newborn, infant	III	Triple	Certain conditions originating in the perinatal period	NO		NO						NO	YES	NO	July 19, 2017
615	NCT01871857		A Trial Investigating the Efficacy and Safety of Insulin Degludec in Children and Adolescents With Type 1 Diabetes Mellitus	0	Excluded	trial is registered ≥ 60 days after start day	2013	November 2010
616	NCT01844830	SR 3-04	A Trial Investigating the Efficacy and Safety of Insulin Degludec in Children and Adolescents With Type 1 Diabetes Mellitus	Industry	Included	0	2013	May 2013	JUL 2013	Completed			51-100	51-100	Mixed age	III	Triple	Symptoms, signs and abnormal clinical and laboratory findings, not elsewhere classified	NO		NO						NO	YES		August 30, 2017
617	NCT01744106	PRGO-PSE-09001	A Trial Investigating the Efficacy and Safety of Insulin Degludec in Children and Adolescents With Type 1 Diabetes Mellitus	Industry	Included	0	2012	November 2012	APR 2016	Completed			501-1000	501-1000	School age	III	Triple	Diseases of the respiratory system	NO		YES	DEC 2019	A Multicenter, Randomized, Placebo-Controlled Study of Pseudoephedrine for the Temporary Relief of Nasal Congestion in Children With the Common Cold - PubMed (nih.gov)				NO	NO	NO
618	NCT01625871		A Trial Investigating the Efficacy and Safety of Insulin Degludec in Children and Adolescents With Type 1 Diabetes Mellitus	0	Excluded	non randomized trial
619	NCT01619878		A Trial Investigating the Efficacy and Safety of Insulin Degludec in Children and Adolescents With Type 1 Diabetes Mellitus	0	Excluded	non randomized trial
620	NCT01794741		A Trial Investigating the Efficacy and Safety of Insulin Degludec in Children and Adolescents With Type 1 Diabetes Mellitus	0	Excluded	recruitment criteria doesn´t meet inclusion criteria	2013	February 2013																					NO
621	NCT01443572	4-2011-0436	A Trial Investigating the Efficacy and Safety of Insulin Degludec in Children and Adolescents With Type 1 Diabetes Mellitus	Academic	Included	0	2011	September 2011	JUL 2024	Completed			0-50	0-50	Pretern, newborn, infant	UNK	Double	Diseases of the digestive system	NO		YES	JUL 2019	KoreaMed				NO	NO	NO
622	NCT01395589		A Trial Investigating the Efficacy and Safety of Insulin Degludec in Children and Adolescents With Type 1 Diabetes Mellitus	0	Excluded	trial is registered ≥ 60 days after start day	2011	February 2011
623	NCT01371344		A Trial Investigating the Efficacy and Safety of Insulin Degludec in Children and Adolescents With Type 1 Diabetes Mellitus	0	Excluded	non randomized trial
624	NCT01772056		A Trial Investigating the Efficacy and Safety of Insulin Degludec in Children and Adolescents With Type 1 Diabetes Mellitus	0	Excluded	trial is registered ≥ 60 days after start day	2013	December 2009																					NO
625	NCT01828437		A Trial Investigating the Efficacy and Safety of Insulin Degludec in Children and Adolescents With Type 1 Diabetes Mellitus	0	Excluded	trial is registered ≥ 60 days after start day	2013	November 2012																					NO
626	NCT01814423		A Trial Investigating the Efficacy and Safety of Insulin Degludec in Children and Adolescents With Type 1 Diabetes Mellitus	0	Excluded	non randomized trial																							YES
627	NCT01748162		A Trial Investigating the Efficacy and Safety of Insulin Degludec in Children and Adolescents With Type 1 Diabetes Mellitus	0	Excluded	trial is registered ≥ 60 days after start day	2012	September 2012																					NO
628	NCT01658891	CCD-1110-PR-0071	A Trial Investigating the Efficacy and Safety of Insulin Degludec in Children and Adolescents With Type 1 Diabetes Mellitus	Industry	Included	0	2012	February 2014	2016	Withdrawn	None reported or unclear		0-50	51-100	School age	III	Quadruple	Diseases of the respiratory system	NO		NO						YES	NO	NO
629	NCT01858402		A Trial Investigating the Efficacy and Safety of Insulin Degludec in Children and Adolescents With Type 1 Diabetes Mellitus	0	Excluded	trial is registered ≥ 60 days after start day	2013	December 2009																					NO
630	NCT01622296	1107214	A Trial Investigating the Efficacy and Safety of Insulin Degludec in Children and Adolescents With Type 1 Diabetes Mellitus	Academic	Included	0	2012	April 2012	JUL 2013	Completed			0-50	0-50	Mixed age	IV	Double	Symptoms, signs and abnormal clinical and laboratory findings, not elsewhere classified	YES	NO	NO						NO	YES	NO	March 17, 2014
631	NCT01840605	TAU-284-19	A Trial Investigating the Efficacy and Safety of Insulin Degludec in Children and Adolescents With Type 1 Diabetes Mellitus	Industry	Included	0	2013	March 2013	NOV 2013	Completed			101-500	101-500	Mixed age	III	Triple	Diseases of the skin and subcutaneous tissue	YES	NO	YES	MAR 2015	Kawashima M; Ichimura M; Yano K; Susuta Y; Izaki H. Phase III study of bepotastine besilate in children with atopic dermatitis -A randomized, double-blind, parallel-group, comparative study with ketotifen fumarate dry syrup- Rinsho iyaku 2015 Mar;31(3):235-251				NO	YES	NO	October 16, 2015
632	NCT01919593		A Trial Investigating the Efficacy and Safety of Insulin Degludec in Children and Adolescents With Type 1 Diabetes Mellitus	0	Excluded	trial is registered ≥ 60 days after start day	2013	January 2012																					NO
633	NCT01283646	TRPEMS0910	A Trial Investigating the Efficacy and Safety of Insulin Degludec in Children and Adolescents With Type 1 Diabetes Mellitus	Industry	Included	0	2011	October 2011	2012	Completed			51-100	51-100	Mixed age	III	Triple	Mental and behavioural disorders	NO		NO						NO	NO	NO
634	NCT02007330	4-2013-0692	A Trial Investigating the Efficacy and Safety of Insulin Degludec in Children and Adolescents With Type 1 Diabetes Mellitus	Academic	Included	0	2013	November 2013	JAN 2015	Completed			51-100	51-100	Mixed age	UNK	Double	Symptoms, signs and abnormal clinical and laboratory findings, not elsewhere classified	NO		YES	NOV 2019					NO	NO	NO
635	NCT01743885	8638	A Trial Investigating the Efficacy and Safety of Insulin Degludec in Children and Adolescents With Type 1 Diabetes Mellitus	Academic	Included	0	2012	November 2012	2015	Terminated	None reported or unclear	55	51-100	101-500	Pretern, newborn, infant	III	Single	Neoplasms	NO		NO						YES	NO	NO
636	NCT01737905	API-E004-CL-D2	A Trial Investigating the Efficacy and Safety of Insulin Degludec in Children and Adolescents With Type 1 Diabetes Mellitus	Industry	Included	0	2012	October 2012	2013	Completed			0-50	0-50	Mixed age	III	Quadruple	Diseases of the respiratory system	YES	NO	NO						NO	NO	NO	https://clinicaltrials.gov/ct2/bye/xQoPWwoRrXS9-i-wudNgpQDxudhWudNzlXNiZip9Ei7ym67VZR0taKCBcgC95d-3Ws8Gpw-PSB7gW.
637	NCT01986309		A Trial Investigating the Efficacy and Safety of Insulin Degludec in Children and Adolescents With Type 1 Diabetes Mellitus	0	Excluded	trial is registered ≥ 60 days after start day	2013	March 2012																					NO
638	NCT01800708		A Trial Investigating the Efficacy and Safety of Insulin Degludec in Children and Adolescents With Type 1 Diabetes Mellitus	0	Excluded	trial is registered ≥ 60 days after start day	2013	January 2010																					NO
639	NCT01287117	Q4881g GA00887	A Trial Investigating the Efficacy and Safety of Insulin Degludec in Children and Adolescents With Type 1 Diabetes Mellitus	Industry	Included	0	2011	February 2011	OCT 2012	Completed			101-500	101-500	Combined	III	Triple	Diseases of the skin and subcutaneous tissue	YES	YES	YES	MAR 2015	https://pubmed.ncbi.nlm.nih.gov/25046337/	https://clinicaltrials.gov/ct2/bye/rQoPWwoRrXS9-i-wudNgpQDxudhWudNzlXNiZip9Ei7ym67VZR0JFKCtLK4wA6h9Ei4L3BUgWwNG0it.	https://clinicaltrials.gov/ct2/bye/rQoPWwoRrXS9-i-wudNgpQDxudhWudNzlXNiZip9Ei7ym67VZR0wxRF5FK4tA6h9Ei4L3BUgWwNG0it.	https://clinicaltrials.gov/ct2/bye/rQoPWwoRrXS9-i-wudNgpQDxudhWudNzlXNiZip9Ei7ym67VZR0wLg4tWg0BA6h9Ei4L3BUgWwNG0it.	YES	YES	NO	October 18, 2013
640	NCT01809886		A Trial Investigating the Efficacy and Safety of Insulin Degludec in Children and Adolescents With Type 1 Diabetes Mellitus	0	Excluded	trial is registered ≥ 60 days after start day	2013	October 2011																					NO
641	NCT01660620		A Trial Investigating the Efficacy and Safety of Insulin Degludec in Children and Adolescents With Type 1 Diabetes Mellitus	0	Excluded	trial is registered ≥ 60 days after start day	2012	April 2011																					NO
642	NCT01720667		A Trial Investigating the Efficacy and Safety of Insulin Degludec in Children and Adolescents With Type 1 Diabetes Mellitus	0	Excluded	final confirmed status after December 31, 2017	2012	March 2013	2019																				YES
643	NCT01328457		A Trial Investigating the Efficacy and Safety of Insulin Degludec in Children and Adolescents With Type 1 Diabetes Mellitus	0	Excluded	non randomized trial																							NO
644	NCT01630135	116364	A Trial Investigating the Efficacy and Safety of Insulin Degludec in Children and Adolescents With Type 1 Diabetes Mellitus	Industry	Included	0	2012	June 2012	AUG 2012	Completed			101-500	101-500	Mixed age	III	Quadruple	Diseases of the respiratory system	NO		YES	JAN 2015	Safety and efficacy of fluticasone furoate nasal spray in Japanese children 2 to <15 years of age with perennial allergic rhinitis: A multicentre, open-label trial - ScienceDirect				NO	YES	NO	May 1, 2013
645	NCT01787344		A Trial Investigating the Efficacy and Safety of Insulin Degludec in Children and Adolescents With Type 1 Diabetes Mellitus	0	Excluded	trial is registered ≥ 60 days after start day	2013	March 2012																					NO
646	NCT01660867	Bronchiolitis_1	A Trial Investigating the Efficacy and Safety of Insulin Degludec in Children and Adolescents With Type 1 Diabetes Mellitus	Academic	Included	0	2012	August 2012	2014	Withdrawn	Patient accrual		0-50	101-500	Mixed age	IV	Quadruple	Diseases of the respiratory system	NO		NO						NO	NO	NO
647	NCT01691001		A Trial Investigating the Efficacy and Safety of Insulin Degludec in Children and Adolescents With Type 1 Diabetes Mellitus	0	Excluded	trial is registered ≥ 60 days after start day	2012	August 2011																					NO
648	NCT01596400		A Trial Investigating the Efficacy and Safety of Insulin Degludec in Children and Adolescents With Type 1 Diabetes Mellitus	0	Excluded	non randomized trial																							NO
649	NCT01690780	R-11-340, 18091 ( Other Identifier: REB )	A Trial Investigating the Efficacy and Safety of Insulin Degludec in Children and Adolescents With Type 1 Diabetes Mellitus	Academic	Included	0	2012	September 2012	FEB 2014	Completed			101-500	101-500	Mixed age	UNK	Quadruple	Injury, poisoning and certain other consequences of external causes	YES	YES	YES	DEC 2014	https://clinicaltrials.gov/ct2/bye/rQoPWwoRrXS9-i-wudNgpQDxudhWudNzlXNiZip9Ei7ym67VZR08Fg45ER4JA6h9Ei4L3BUgWwNG0it.				NO	NO	NO
650	NCT01723722		A Trial Investigating the Efficacy and Safety of Insulin Degludec in Children and Adolescents With Type 1 Diabetes Mellitus	0	Excluded	trial is registered ≥ 60 days after start day	2012	January 2007																					NO
651	NCT01686802	102923	A Trial Investigating the Efficacy and Safety of Insulin Degludec in Children and Adolescents With Type 1 Diabetes Mellitus	Academic	Included	0	2012	September 2012	SEP 2016	Completed			101-500	101-500	Mixed age	II	Double	Symptoms, signs and abnormal clinical and laboratory findings, not elsewhere classified	YES	YES	YES	OCT 2017	https://clinicaltrials.gov/ct2/bye/rQoPWwoRrXS9-i-wudNgpQDxudhWudNzlXNiZip9Ei7ym67VZR05ERCJEK4VA6h9Ei4L3BUgWwNG0it.				NO	NO	NO
652	NCT01604109		A Trial Investigating the Efficacy and Safety of Insulin Degludec in Children and Adolescents With Type 1 Diabetes Mellitus	0	Excluded	non randomized trial																							NO
653	NCT01468272	CCD-1103-PR-0058	A Trial Investigating the Efficacy and Safety of Insulin Degludec in Children and Adolescents With Type 1 Diabetes Mellitus	Industry	Included	0	2011	November 2011	AUG 2012	Completed			0-50	0-50	School age	II	Open label	Diseases of the respiratory system	YES	YES	YES	AUG 2014	https://clinicaltrials.gov/ct2/bye/rQoPWwoRrXS9-i-wudNgpQDxudhWudNzlXNiZip9Ei7ym67VZR0VxKCRORCwA6h9Ei4L3BUgWwNG0it.				YES	YES	YES	Aug 2015
654	NCT01450774	CCD-1012-PR-0051	A Trial Investigating the Efficacy and Safety of Insulin Degludec in Children and Adolescents With Type 1 Diabetes Mellitus	Industry	Included	0	2011	September 2011	FEB 2014	Completed			51-100	51-100	School age	III	Quadruple	Diseases of the respiratory system	NO		NO						NO	YES	YES	Jul 2016
655	NCT01490580		A Trial Investigating the Efficacy and Safety of Insulin Degludec in Children and Adolescents With Type 1 Diabetes Mellitus	0	Excluded	final confirmed status after December 31, 2017	2011	May 2012	2020																				NO
656	NCT01524198		A Trial Investigating the Efficacy and Safety of Insulin Degludec in Children and Adolescents With Type 1 Diabetes Mellitus	0	Excluded	trial is registered ≥ 60 days after start day	2012	November 2010																					NO
657	NCT01596166		A Trial Investigating the Efficacy and Safety of Insulin Degludec in Children and Adolescents With Type 1 Diabetes Mellitus	0	Excluded	trial is registered ≥ 60 days after start day	2012	February 2012																					NO
658	NCT01530763	P903-31	A Trial Investigating the Efficacy and Safety of Insulin Degludec in Children and Adolescents With Type 1 Diabetes Mellitus	Industry	Included	0	2012	September 2012	JUL 2014	Completed			101-500	101-500	Mixed age	III	Single	Certain infectious and parasitic diseases	YES	YES	YES	JUL 2018	https://clinicaltrials.gov/ct2/bye/rQoPWwoRrXS9-i-wudNgpQDxudhWudNzlXNiZip9Ei7ym67VZR0wEKCRag0nA6h9Ei4L3BUgWwNG0it.				YES	YES	YES	Aug 2018
659	NCT01661855	RILISE-07-2013	A Trial Investigating the Efficacy and Safety of Insulin Degludec in Children and Adolescents With Type 1 Diabetes Mellitus	Academic	Included	0	2012	September 2013	2015	Completed			51-100	51-100	Mixed age	II	Quadruple	Mental and behavioural disorders	NO		NO						NO	NO	NO
660	NCT01318278	H-27661	A Trial Investigating the Efficacy and Safety of Insulin Degludec in Children and Adolescents With Type 1 Diabetes Mellitus	Academic	Included	0	2011	March 2011	SEP 2013	Completed			51-100	51-100	Pretern, newborn, infant	UNK	Quadruple	Diseases of the circulatory system	YES	YES	YES	APR 2015	https://clinicaltrials.gov/ct2/bye/rQoPWwoRrXS9-i-wudNgpQDxudhWudNzlXNiZip9Ei7ym67VZR08cg4jSg4nA6h9Ei4L3BUgWwNG0it.				NO	YES	NO	March 10, 2015
661	NCT01529242	DPUEMS1111	A Trial Investigating the Efficacy and Safety of Insulin Degludec in Children and Adolescents With Type 1 Diabetes Mellitus	Academic	Included	0	2012	February 2014	2016	Terminated	Patient accrual	17	0-50	101-500	Mixed age	III	Quadruple	Injury, poisoning and certain other consequences of external causes	NO		NO						NO	NO	NO
662	NCT01529229	DPREMS1111	A Trial Investigating the Efficacy and Safety of Insulin Degludec in Children and Adolescents With Type 1 Diabetes Mellitus	Industry	Included	0	2012	November 2013	OCT 2014	Completed			101-500	101-500	Mixed age	III	Quadruple	Diseases of the respiratory system	NO		YES	DEC 2017	Association between desloratadine and prednisolone in the treatment of children with acute symptoms of allergic rhinitis: a double-blind, randomized and controlled clinical trial - PMC (nih.gov)				NO	NO	NO
663	NCT01453023	112777	A Trial Investigating the Efficacy and Safety of Insulin Degludec in Children and Adolescents With Type 1 Diabetes Mellitus	Industry	Included	0	2011	October 2011	JUN 2012	Completed			0-50	0-50	School age	II	Triple	Diseases of the respiratory system	NO		NO						NO	YES	NO	August 9, 2013
664	NCT01512355		A Trial Investigating the Efficacy and Safety of Insulin Degludec in Children and Adolescents With Type 1 Diabetes Mellitus	0	Excluded	trial is registered ≥ 60 days after start day	2012	September 2011																					YES
665	NCT01593163		A Trial Investigating the Efficacy and Safety of Insulin Degludec in Children and Adolescents With Type 1 Diabetes Mellitus	0	Excluded	trial is registered ≥ 60 days after start day	2012	May 2009																					NO
666	NCT01475643	670	A Trial Investigating the Efficacy and Safety of Insulin Degludec in Children and Adolescents With Type 1 Diabetes Mellitus	Industry	Included	0	2011	June 2013	JUL 2017	Completed			101-500	101-500	Mixed age	III	Double	Diseases of the eye and adnexa	NO		YES	AUG 2020	Loteprednol etabonate gel 0.5% vs prednisolone acetate suspe... : Journal of Cataract & Refractive Surgery (lww.com)				NO	YES	NO	June 11, 2019
667	NCT01393548	ACH-DCN-03(03/10)	A Trial Investigating the Efficacy and Safety of Insulin Degludec in Children and Adolescents With Type 1 Diabetes Mellitus	Industry	Included	0	2011	August 2014	2016	Completed			501-1000	501-1000	Mixed age	III	Open label	Diseases of the respiratory system	NO		NO						NO	NO	NO
668	NCT01869036		A Trial Investigating the Efficacy and Safety of Insulin Degludec in Children and Adolescents With Type 1 Diabetes Mellitus	0	Excluded	trial is registered ≥ 60 days after start day	2013	July 2012																					NO
669	NCT01519154	KEK-ZH Nr. 2011-0190	A Trial Investigating the Efficacy and Safety of Insulin Degludec in Children and Adolescents With Type 1 Diabetes Mellitus	Academic	Included	0	2012	March 2012	NOV 2014	Completed			101-500	101-500	Mixed age	III	Triple	Symptoms, signs and abnormal clinical and laboratory findings, not elsewhere classified	NO		YES	JAN 2018	Sedation for magnetic resonance imaging using propofol with or without ketamine at induction in pediatrics—A prospective randomized double‐blinded study - Schmitz - 2018 - Pediatric Anesthesia - Wiley Online Library				YES	NO	NO
670	NCT01464489		A Trial Investigating the Efficacy and Safety of Insulin Degludec in Children and Adolescents With Type 1 Diabetes Mellitus	0	Excluded	trial is registered ≥ 60 days after start day	2011	May 2011																					NO
671	NCT01460511	API-E004-CL-D	A Trial Investigating the Efficacy and Safety of Insulin Degludec in Children and Adolescents With Type 1 Diabetes Mellitus	Industry	Included	0	2011	October 2011	2012	Completed			51-100	51-100	Mixed age	III	Quadruple	Diseases of the respiratory system	YES	NO	NO						NO	NO	NO
672	NCT01439126	SHN-KAP-401	A Trial Investigating the Efficacy and Safety of Insulin Degludec in Children and Adolescents With Type 1 Diabetes Mellitus	Industry	Included	0	2011	August 2011	OCT 2012	Completed			101-500	101-500	Mixed age	IV	Quadruple	Mental and behavioural disorders	NO		NO						NO	YES	NO	October 15, 2014
673	NCT01690767		A Trial Investigating the Efficacy and Safety of Insulin Degludec in Children and Adolescents With Type 1 Diabetes Mellitus	0	Excluded	trial is registered ≥ 60 days after start day	2012	December 2011																					NO
674	NCT01427985		A Trial Investigating the Efficacy and Safety of Insulin Degludec in Children and Adolescents With Type 1 Diabetes Mellitus	0	Excluded	trial is registered ≥ 60 days after start day	2011	June 2011																					NO
675	NCT01583647	2012-001443-49	A Trial Investigating the Efficacy and Safety of Insulin Degludec in Children and Adolescents With Type 1 Diabetes Mellitus	Industry	Included	0	2012	June 2012	2012	Terminated	Informative termination	10	0-50	0-50	Mixed age	I	Open label	Endocrine, nutritional and metabolic diseases	NO		NO						YES	YES	NO	December 4, 2013
676	NCT01536158	ZTB150212	A Trial Investigating the Efficacy and Safety of Insulin Degludec in Children and Adolescents With Type 1 Diabetes Mellitus	Academic	Included	0	2012	February 2012	DEC 2012	Completed			51-100	51-100	Pretern, newborn, infant	IV	Single	Congenital malformations, deformations and chromosomal abnormalities	YES	YES	YES	OCT 2017	https://clinicaltrials.gov/ct2/bye/rQoPWwoRrXS9-i-wudNgpQDxudhWudNzlXNiZip9Ei7ym67VZR0JFKC8Fg0VA6h9Ei4L3BUgWwNG0it.	https://clinicaltrials.gov/ct2/bye/rQoPWwoRrXS9-i-wudNgpQDxudhWudNzlXNiZip9Ei7ym67VZR0VFgC5xRFJA6h9Ei4L3BUgWwNG0it.			NO	NO	NO
677	NCT01402869	5110172	A Trial Investigating the Efficacy and Safety of Insulin Degludec in Children and Adolescents With Type 1 Diabetes Mellitus	Academic	Included	0	2011	August 2011	JUL 2012	Completed			51-100	51-100	Toddler and preschool	UNK	Open label	Diseases of the blood and blood-forming organs and certain disorders involving the immune mechanism	YES	NO	NO						NO	YES	NO	April 25, 2014
678	NCT01943760		A Trial Investigating the Efficacy and Safety of Insulin Degludec in Children and Adolescents With Type 1 Diabetes Mellitus	0	Excluded	trial is registered ≥ 60 days after start day	2013	September 2012																					NO
679	NCT01453283		A Trial Investigating the Efficacy and Safety of Insulin Degludec in Children and Adolescents With Type 1 Diabetes Mellitus	0	Excluded	trial is registered ≥ 60 days after start day	2011	December 20, 2006																					NO
680	NCT01372449	111576	A Trial Investigating the Efficacy and Safety of Insulin Degludec in Children and Adolescents With Type 1 Diabetes Mellitus	Academic	Included	0	2011	December 2011	OCT 2015	Completed			0-50	51-100	Mixed age	II	Double	Mental and behavioural disorders	YES	YES	YES	SEP 2021	https://clinicaltrials.gov/ct2/bye/rQoPWwoRrXS9-i-wudNgpQDxudhWudNzlXNiZip9Ei7ym67VZRFVLg4REK4jA6h9Ei4L3BUgWwNG0it.				NO	NO	NO
681	NCT01857063	0476-519 132232	A Trial Investigating the Efficacy and Safety of Insulin Degludec in Children and Adolescents With Type 1 Diabetes Mellitus	Industry	Included	0	2013	June 10, 2013	SEP 2013	Completed			101-500	101-500	Mixed age	III	Triple	Diseases of the respiratory system	YES	YES	YES	JUL 2018	https://clinicaltrials.gov/ct2/bye/rQoPWwoRrXS9-i-wudNgpQDxudhWudNzlXNiZip9Ei7ym67VZRFtER0wER4nA6h9Ei4L3BUgWwNG0it.				NO	YES	NO	May 26, 2014
682	NCT01498796		A Trial Investigating the Efficacy and Safety of Insulin Degludec in Children and Adolescents With Type 1 Diabetes Mellitus	0	Excluded	trial is registered ≥ 60 days after start day	2011	September 2009																					NO
683	NCT01408056		A Trial Investigating the Efficacy and Safety of Insulin Degludec in Children and Adolescents With Type 1 Diabetes Mellitus	0	Excluded	trial is registered ≥ 60 days after start day	2011	February 2011																					NO
684	NCT01852812		A Trial Investigating the Efficacy and Safety of Insulin Degludec in Children and Adolescents With Type 1 Diabetes Mellitus	0	Excluded	non randomized trial																							NO
685	NCT01383655		A Trial Investigating the Efficacy and Safety of Insulin Degludec in Children and Adolescents With Type 1 Diabetes Mellitus	0	Excluded	trial is registered ≥ 60 days after start day	2011	March 2011																					NO
686	NCT01606150	MGUHNICULP	A Trial Investigating the Efficacy and Safety of Insulin Degludec in Children and Adolescents With Type 1 Diabetes Mellitus	Academic	Included	0	2012	November 2012	2014	Terminated	Principle investigator left	5	0-50	101-500	Pretern, newborn, infant	UNK	Single	Diseases of the nervous system	NO		NO						NO	YES	NO	December 13, 2016
687	NCT01434849	HSC20110333H	A Trial Investigating the Efficacy and Safety of Insulin Degludec in Children and Adolescents With Type 1 Diabetes Mellitus	Academic	Included	0	2011	July 2012	2016	Terminated	Patient accrual	26	0-50	0-50	Pretern, newborn, infant	I	Quadruple	Neoplasms	NO		NO						NO	NO	NO
688	NCT01563081		A Trial Investigating the Efficacy and Safety of Insulin Degludec in Children and Adolescents With Type 1 Diabetes Mellitus	0	Excluded	non randomized trial																							NO
689	NCT01470469	SPD503-210	A Trial Investigating the Efficacy and Safety of Insulin Degludec in Children and Adolescents With Type 1 Diabetes Mellitus	Industry	Included	0	2011	January 4, 2012	JUL 2013	Completed			51-100	51-100	Mixed age	II	Quadruple	Mental and behavioural disorders	YES	YES	YES	FEB 2017	https://clinicaltrials.gov/ct2/bye/rQoPWwoRrXS9-i-wudNgpQDxudhWudNzlXNiZip9Ei7ym67VZR0Jag08-g0nA6h9Ei4L3BUgWwNG0it.				NO	YES	NO	May 23, 2014
690	NCT01542125		A Trial Investigating the Efficacy and Safety of Insulin Degludec in Children and Adolescents With Type 1 Diabetes Mellitus	0	Excluded	trial is registered ≥ 60 days after start day	2012	September 2008																					NO
691	NCT01297010	231/10	A Trial Investigating the Efficacy and Safety of Insulin Degludec in Children and Adolescents With Type 1 Diabetes Mellitus	Academic	Included	0	2011	March 2011	JUL 2011	Completed			101-500	101-500	Mixed age	III	Double	Symptoms, signs and abnormal clinical and laboratory findings, not elsewhere classified	NO		YES	JUN 2012	Dexamethasone versus ondansetron in combination with dexamethasone for the prophylaxis of postoperative vomiting in pediatric outpatients: a double‐blind, randomized, placebo‐controlled clinical trial - de Orange - 2012 - Pediatric Anesthesia - Wiley Online Library				UNK	NO	NO
692	NCT01803555	2013-000081-11	A Trial Investigating the Efficacy and Safety of Insulin Degludec in Children and Adolescents With Type 1 Diabetes Mellitus	Industry	Included	0	2013	June 2013	JUL 2014	Completed			501-1000	501-1000	Combined	III	Quadruple	Diseases of the respiratory system	YES	YES	YES	MAR 2016	https://clinicaltrials.gov/ct2/bye/rQoPWwoRrXS9-i-wudNgpQDxudhWudNzlXNiZip9Ei7ym67VZR0BxK4wxKCwA6h9Ei4L3BUgWwNG0it.				YES	YES	YES	May 2016
693	NCT01276821	PEDSTUTHIOM	A Trial Investigating the Efficacy and Safety of Insulin Degludec in Children and Adolescents With Type 1 Diabetes Mellitus	Academic	Included	0	2011	January 2011	APR 2011	Completed			51-100	51-100	Mixed age	IV	Quadruple	Diseases of the respiratory system	YES	YES	YES	SEP 2015	https://clinicaltrials.gov/ct2/bye/rQoPWwoRrXS9-i-wudNgpQDxudhWudNzlXNiZip9Ei7ym67VZR0BFgCwOKCBA6h9Ei4L3BUgWwNG0it.				NO	YES	NO	May 31, 2013
694	NCT01363076		A Trial Investigating the Efficacy and Safety of Insulin Degludec in Children and Adolescents With Type 1 Diabetes Mellitus	0	Excluded	non randomized trial																							NO
695	NCT01521546	2011H0251	A Trial Investigating the Efficacy and Safety of Insulin Degludec in Children and Adolescents With Type 1 Diabetes Mellitus	Academic	Included	0	2012	February 2012	JUN 2016	Completed			0-50	0-50	Combined	UNK	Quadruple	Diseases of the nervous system	YES	YES	YES	FEB 2017	https://clinicaltrials.gov/ct2/bye/rQoPWwoRrXS9-i-wudNgpQDxudhWudNzlXNiZip9Ei7ym67VZR0JSRC5Wg4nA6h9Ei4L3BUgWwNG0it.	https://clinicaltrials.gov/ct2/bye/rQoPWwoRrXS9-i-wudNgpQDxudhWudNzlXNiZip9Ei7ym67VZR08LgCVWR4VA6h9Ei4L3BUgWwNG0it.			NO	YES	NO	Nov 8, 2016
696	NCT01327079		A Trial Investigating the Efficacy and Safety of Insulin Degludec in Children and Adolescents With Type 1 Diabetes Mellitus	0	Excluded	trial is registered ≥ 60 days after start day	2011	December 2010																					NO
697	NCT01932554	SLU 23331	A Trial Investigating the Efficacy and Safety of Insulin Degludec in Children and Adolescents With Type 1 Diabetes Mellitus	Academic	Included	0	2013	November 2013	2015	Withdrawn	Patient accrual		0-50	51-100	Combined	II	Triple	Diseases of the blood and blood-forming organs and certain disorders involving the immune mechanism	YES	NO	NO						NO	NO	NO
698	NCT01829243		A Trial Investigating the Efficacy and Safety of Insulin Degludec in Children and Adolescents With Type 1 Diabetes Mellitus	0	Excluded	trial is registered ≥ 60 days after start day	2013	July 2011																					NO
699	NCT01713127	RFTN-02	A Trial Investigating the Efficacy and Safety of Insulin Degludec in Children and Adolescents With Type 1 Diabetes Mellitus	Academic	Included	0	2012	August 2012	2013	Terminated	Patient accrual	12	0-50	0-50	Pretern, newborn, infant	II	Single	Certain conditions originating in the perinatal period	NO		NO						NO	NO	NO
700	NCT01387568		A Trial Investigating the Efficacy and Safety of Insulin Degludec in Children and Adolescents With Type 1 Diabetes Mellitus	0	Excluded	trial is registered ≥ 60 days after start day	2011	March 2010																					NO
701	NCT01865084	15122, H6D-MC-LVJJ (	A Trial Investigating the Efficacy and Safety of Insulin Degludec in Children and Adolescents With Type 1 Diabetes Mellitus	Industry	Included	0	2013	September 2013	2016	Terminated	Informative termination	331	101-500	101-500	Mixed age	III	Quadruple	Diseases of the nervous system	YES	YES		OCT 2017	A phase 3 randomized placebo-controlled trial of tadalafil for Duchenne muscular dystrophy - PubMed (nih.gov)				YES	YES	YES	March 1, 2017
702	NCT01581710	E CHA-121	A Trial Investigating the Efficacy and Safety of Insulin Degludec in Children and Adolescents With Type 1 Diabetes Mellitus	Academic	Included	0	2012	May 2012	DEC 2015	Completed			0-50	0-50	Mixed age	UNK	Quadruple	Diseases of the respiratory system	NO		NO						UNK	YES	NO	April 12, 2018
703	NCT01636700		A Trial Investigating the Efficacy and Safety of Insulin Degludec in Children and Adolescents With Type 1 Diabetes Mellitus	0	Excluded	trial is registered ≥ 60 days after start day	2012	October 2011																					YES
704	NCT01435486	#11146/11	A Trial Investigating the Efficacy and Safety of Insulin Degludec in Children and Adolescents With Type 1 Diabetes Mellitus	Industry	Included	0	2011	November 2011	NOV 2014	Completed			51-100	0-50	Pretern, newborn, infant	UNK	Triple	Diseases of the respiratory system	YES	YES	YES	OCT 2016	https://clinicaltrials.gov/ct2/bye/rQoPWwoRrXS9-i-wudNgpQDxudhWudNzlXNiZip9Ei7ym67VZR0waK45cK4jA6h9Ei4L3BUgWwNG0it.				NO	NO	NO
705	NCT01586507		A Trial Investigating the Efficacy and Safety of Insulin Degludec in Children and Adolescents With Type 1 Diabetes Mellitus	0	Excluded	non randomized trial																							NO
706	NCT01586494		A Trial Investigating the Efficacy and Safety of Insulin Degludec in Children and Adolescents With Type 1 Diabetes Mellitus	0	Excluded	non randomized trial																							NO
707	NCT01757782		A Trial Investigating the Efficacy and Safety of Insulin Degludec in Children and Adolescents With Type 1 Diabetes Mellitus	0	Excluded	trial is registered ≥ 60 days after start day	2012	December 2011																					YES
708	NCT01440114		A Trial Investigating the Efficacy and Safety of Insulin Degludec in Children and Adolescents With Type 1 Diabetes Mellitus	0	Excluded	trial is registered ≥ 60 days after start day	2011	March 2010																					NO
709	NCT01304901		A Trial Investigating the Efficacy and Safety of Insulin Degludec in Children and Adolescents With Type 1 Diabetes Mellitus	0	Excluded	trial is registered ≥ 60 days after start day	2011	April 2010																					YES
710	NCT01923311		A Trial Investigating the Efficacy and Safety of Insulin Degludec in Children and Adolescents With Type 1 Diabetes Mellitus	0	Excluded	non randomized trial																							NO
711	NCT01797718		A Trial Investigating the Efficacy and Safety of Insulin Degludec in Children and Adolescents With Type 1 Diabetes Mellitus	0	Excluded	final confirmed status after December 31, 2017	2013	October 2013	2018																				YES
712	NCT01628731	FUROCRYNIC trial-1	A Trial Investigating the Efficacy and Safety of Insulin Degludec in Children and Adolescents With Type 1 Diabetes Mellitus	Academic	Included	0	2012	October 2012	NOV 2013	Completed			51-100	101-500	Mixed age	III	Quadruple	Endocrine, nutritional and metabolic diseases	YES	YES	YES	JAN 2015	https://pubmed.ncbi.nlm.nih.gov/25563826/	https://clinicaltrials.gov/ct2/bye/rQoPWwoRrXS9-i-wudNgpQDxudhWudNzlXNiZip9Ei7ym67VZRCjFKCJcKCJA6h9Ei4L3BUgWwNG0it.	https://clinicaltrials.gov/ct2/bye/rQoPWwoRrXS9-i-wudNgpQDxudhWudNzlXNiZip9Ei7ym67VZR0tWgC5OR4jA6h9Ei4L3BUgWwNG0it.	https://clinicaltrials.gov/ct2/bye/rQoPWwoRrXS9-i-wudNgpQDxudhWudNzlXNiZip9Ei7ym67VZR08Lg0ROR0BA6h9Ei4L3BUgWwNG0it.	YES	NO	NO
713	NCT01359670	PPMD	A Trial Investigating the Efficacy and Safety of Insulin Degludec in Children and Adolescents With Type 1 Diabetes Mellitus	Academic	Included	0	2011	May 2011	2013	Completed			0-50	0-50	Mixed age	III	Open label	Diseases of the nervous system	NO		NO						NO	NO	NO
714	NCT01495169		A Trial Investigating the Efficacy and Safety of Insulin Degludec in Children and Adolescents With Type 1 Diabetes Mellitus	0	Excluded	non randomized trial																							NO
715	NCT01805856		A Trial Investigating the Efficacy and Safety of Insulin Degludec in Children and Adolescents With Type 1 Diabetes Mellitus	0	Excluded	trial is registered ≥ 60 days after start day	2013	November 2010																					NO
716	NCT01387256		A Trial Investigating the Efficacy and Safety of Insulin Degludec in Children and Adolescents With Type 1 Diabetes Mellitus	0	Excluded	Not a drug intervention																							NO
717	NCT01416064		A Trial Investigating the Efficacy and Safety of Insulin Degludec in Children and Adolescents With Type 1 Diabetes Mellitus	0	Excluded	non randomized trial																							NO
718	NCT01721733	EPI743-12-002	A Trial Investigating the Efficacy and Safety of Insulin Degludec in Children and Adolescents With Type 1 Diabetes Mellitus	Industry	Included	0	2012	October 31, 2012	2015	Completed			0-50	0-50	Mixed age	II	Quadruple	Diseases of the nervous system	NO		NO						NO	NO	NO
719	NCT01431170	120110184	A Trial Investigating the Efficacy and Safety of Insulin Degludec in Children and Adolescents With Type 1 Diabetes Mellitus	Academic	Included	0	2011	September 2011	JUN 2014	Completed			0-50	0-50	Pretern, newborn, infant	I	Triple	Congenital malformations, deformations and chromosomal abnormalities	NO		YES	JUN 2015	Management of Congenital Nasolacrimal Duct Obstruction with Infection in Infants using Besifloxacin-A Prospective Study | IOVS | ARVO Journals				NO	NO	NO
720	NCT01566149		A Trial Investigating the Efficacy and Safety of Insulin Degludec in Children and Adolescents With Type 1 Diabetes Mellitus	0	Excluded	non randomized trial																							NO
721	NCT01395381	MJM-albendazole	A Trial Investigating the Efficacy and Safety of Insulin Degludec in Children and Adolescents With Type 1 Diabetes Mellitus	Academic	Included	0	2011	January 2013	missing	Withdrawn	Funding issue		0-50	>1000	Mixed age	UNK	Quadruple	Endocrine, nutritional and metabolic diseases	NO		NO						NO	NO	NO
722	NCT01817257	2012-004117-14, SPON1037-11	A Trial Investigating the Efficacy and Safety of Insulin Degludec in Children and Adolescents With Type 1 Diabetes Mellitus	Academic	Included	0	2013	December 2013	2015	Terminated	Informative termination	2	0-50	101-500	Combined	II	Open label	Neoplasms	YES	YES		OCT 2015	https://clinicaltrials.gov/ct2/bye/rQoPWwoRrXS9-i-wudNgpQDxudhWudNzlXNiZip9Ei7ym67VZR0BWKCtWRFVA6h9Ei4L3BUgWwNG0it.				YES	NO	NO
723	NCT01404208	2011P000875,1R01MH093402-01A1 ( U.S. NIH Grant/Contract )	A Trial Investigating the Efficacy and Safety of Insulin Degludec in Children and Adolescents With Type 1 Diabetes Mellitus	Academic	Included	0	2011	July 2011	DEC 2016	Completed			101-500	101-500	Mixed age	UNK	Quadruple	Mental and behavioural disorders	YES	NO	YES	Jun 2021	Frontiers | Developmental Considerations in Obsessive Compulsive Disorder: Comparing Pediatric and Adult-Onset Cases (frontiersin.org)				NO	YES	NO	February 27, 2017
724	NCT01691794		A Trial Investigating the Efficacy and Safety of Insulin Degludec in Children and Adolescents With Type 1 Diabetes Mellitus	0	Excluded	non randomized trial																							NO
725	NCT01431547		A Trial Investigating the Efficacy and Safety of Insulin Degludec in Children and Adolescents With Type 1 Diabetes Mellitus	0	Excluded	non randomized trial																							NO
726	NCT01353235		A Trial Investigating the Efficacy and Safety of Insulin Degludec in Children and Adolescents With Type 1 Diabetes Mellitus	Academic	Included	0	2011	April 2010	JUN 2013	Completed			101-500	101-500	Combined	III	Single	Diseases of the respiratory system	YES	NO	YES	JUN 2013	Prednisone in COPD exacerbation requiring ventilatory support: an open-label randomised evaluation | European Respiratory Society (ersjournals.com)				NO	NO	NO
727	NCT01546935		A Trial Investigating the Efficacy and Safety of Insulin Degludec in Children and Adolescents With Type 1 Diabetes Mellitus	0	Excluded	non randomized trial																							NO
728	NCT01330355	646	A Trial Investigating the Efficacy and Safety of Insulin Degludec in Children and Adolescents With Type 1 Diabetes Mellitus	Industry	Included	0	2011	May 2011	2013	Terminated	Patient accrual	33	0-50	101-500	Pretern, newborn, infant	III	Double	Diseases of the eye and adnexa	NO		NO						NO	YES	NO	September 3, 2014
729	NCT01335698		A Trial Investigating the Efficacy and Safety of Insulin Degludec in Children and Adolescents With Type 1 Diabetes Mellitus	0	Excluded	non randomized trial																							NO
730	NCT01425632	TAU-284-17	A Trial Investigating the Efficacy and Safety of Insulin Degludec in Children and Adolescents With Type 1 Diabetes Mellitus	Industry	Included	0	2011	August 2011	DEC 2011	Completed			101-500	101-500	Mixed age	III	Triple	Diseases of the respiratory system	NO		NO						NO	YES	NO	December 14, 2015
731	NCT01878357	MTC Belu	A Trial Investigating the Efficacy and Safety of Insulin Degludec in Children and Adolescents With Type 1 Diabetes Mellitus	Academic	Included	0	2013	June 2013	NOV 2013	Completed			>1000	>1000	Combined	IV	Open label	Certain infectious and parasitic diseases	YES	YES	YES	OCT 2018	https://pubmed.ncbi.nlm.nih.gov/29579195/	https://clinicaltrials.gov/ct2/bye/rQoPWwoRrXS9-i-wudNgpQDxudhWudNzlXNiZip9Ei7ym67VZRFRORFB-gFnA6h9Ei4L3BUgWwNG0it.	https://clinicaltrials.gov/ct2/bye/rQoPWwoRrXS9-i-wudNgpQDxudhWudNzlXNiZip9Ei7ym67VZR05LgF5aKC8A6h9Ei4L3BUgWwNG0it.		NO	NO	NO
732	NCT01338415		A Trial Investigating the Efficacy and Safety of Insulin Degludec in Children and Adolescents With Type 1 Diabetes Mellitus	0	Excluded	non randomized trial																							NO
733	NCT01968005	MRX-7EAT-1009	A Trial Investigating the Efficacy and Safety of Insulin Degludec in Children and Adolescents With Type 1 Diabetes Mellitus	Industry	Included	0	2013	November 2013	2014	Completed			101-500	101-500	Combined	III	Double	Diseases of the musculoskeletal system and connective tissue	NO		NO						NO	NO	NO
734	NCT01762657	Perle-1102	A Trial Investigating the Efficacy and Safety of Insulin Degludec in Children and Adolescents With Type 1 Diabetes Mellitus	Industry	Included	0	2013	September 2014	2015	Withdrawn	Patient accrual		0-50	101-500	Combined	III	Triple	Endocrine, nutritional and metabolic diseases	YES	NO	NO						UNK	NO	NO
735	NCT01762644	2015-000105-39, PRL001-PB-01	A Trial Investigating the Efficacy and Safety of Insulin Degludec in Children and Adolescents With Type 1 Diabetes Mellitus	Industry	Included	0	2013	August 2015	2016	Withdrawn	None reported or unclear		0-50	101-500	Combined	III	Open label	Endocrine, nutritional and metabolic diseases	YES	NO	NO						YES	NO	NO
736	NCT01783561	2HRCAFFEINE	A Trial Investigating the Efficacy and Safety of Insulin Degludec in Children and Adolescents With Type 1 Diabetes Mellitus	Industry	Included	0	2013	October 2013	MAY 2014	Completed			0-50	51-100	Combined	IV	Triple	Certain conditions originating in the perinatal period	NO		YES	SEP 2019	Thieme E-Journals - American Journal of Perinatology / Full Text (thieme-connect.com)				NO	YES	NO	August 1, 2017
737	NCT01694069	24255	A Trial Investigating the Efficacy and Safety of Insulin Degludec in Children and Adolescents With Type 1 Diabetes Mellitus	Academic	Included	0	2012	September 2012	2014	Terminated	Patient accrual	6	0-50	101-500	Combined	IV	Quadruple	Endocrine, nutritional and metabolic diseases	NO		NO						NO	YES	NO	February 1, 2022
738	NCT01506414		A Trial Investigating the Efficacy and Safety of Insulin Degludec in Children and Adolescents With Type 1 Diabetes Mellitus	0	Excluded	non randomized trial																							NO
739	NCT01645475		A Trial Investigating the Efficacy and Safety of Insulin Degludec in Children and Adolescents With Type 1 Diabetes Mellitus	0	Excluded	non randomized trial																							NO
740	NCT01495793		A Trial Investigating the Efficacy and Safety of Insulin Degludec in Children and Adolescents With Type 1 Diabetes Mellitus	0	Excluded	non randomized trial																							NO
741	NCT01290029		A Trial Investigating the Efficacy and Safety of Insulin Degludec in Children and Adolescents With Type 1 Diabetes Mellitus	0	Excluded	non randomized trial																							NO
742	NCT01487993		A Trial Investigating the Efficacy and Safety of Insulin Degludec in Children and Adolescents With Type 1 Diabetes Mellitus	0	Excluded	trial is registered ≥ 60 days after start day	2011	August 2011																					NO
743	NCT01377792		A Trial Investigating the Efficacy and Safety of Insulin Degludec in Children and Adolescents With Type 1 Diabetes Mellitus	0	Excluded	trial is registered ≥ 60 days after start day	2011	March 2009																					NO
744	NCT01958320	RC4	A Trial Investigating the Efficacy and Safety of Insulin Degludec in Children and Adolescents With Type 1 Diabetes Mellitus	Academic	Included	0	2013	December 2013	JUN 2017	Completed			101-500	101-500	Pretern, newborn, infant	II	Single	Congenital malformations, deformations and chromosomal abnormalities	YES	YES	YES	FEB 2019	https://clinicaltrials.gov/ct2/bye/rQoPWwoRrXS9-i-wudNgpQDxudhWudNzlXNiZip9Ei7ym67VZRFtFg4txRFnA6h9Ei4L3BUgWwNG0it.	https://clinicaltrials.gov/ct2/bye/rQoPWwoRrXS9-i-wudNgpQDxudhWudNzlXNiZip9Ei7ym67VZRFjSgC8FK4BA6h9Ei4L3BUgWwNG0it.	https://clinicaltrials.gov/ct2/bye/rQoPWwoRrXS9-i-wudNgpQDxudhWudNzlXNiZip9Ei7ym67VZRFtOgCt-gCBA6h9Ei4L3BUgWwNG0it.		YES	YES	NO	November 30, 2018
745	NCT01525992		A Trial Investigating the Efficacy and Safety of Insulin Degludec in Children and Adolescents With Type 1 Diabetes Mellitus	0	Excluded	Not a drug intervention																							NO
746	NCT01380301		A Trial Investigating the Efficacy and Safety of Insulin Degludec in Children and Adolescents With Type 1 Diabetes Mellitus	0	Excluded	trial is registered ≥ 60 days after start day	2011	March 2007																					NO
747	NCT01406197		A Trial Investigating the Efficacy and Safety of Insulin Degludec in Children and Adolescents With Type 1 Diabetes Mellitus	0	Excluded	non randomized trial																							NO
748	NCT01697319		A Trial Investigating the Efficacy and Safety of Insulin Degludec in Children and Adolescents With Type 1 Diabetes Mellitus	0	Excluded	non randomized trial																							NO
749	NCT01743742		A Trial Investigating the Efficacy and Safety of Insulin Degludec in Children and Adolescents With Type 1 Diabetes Mellitus	0	Excluded	non randomized trial																							NO
750	NCT01839812		A Trial Investigating the Efficacy and Safety of Insulin Degludec in Children and Adolescents With Type 1 Diabetes Mellitus	0	Excluded	non randomized trial																							NO
751	NCT01988909		A Trial Investigating the Efficacy and Safety of Insulin Degludec in Children and Adolescents With Type 1 Diabetes Mellitus	0	Excluded	non randomized trial																							NO
752	NCT01941576		A Trial Investigating the Efficacy and Safety of Insulin Degludec in Children and Adolescents With Type 1 Diabetes Mellitus	0	Excluded	final confirmed status after December 31, 2017	2013	September 1, 2013	2019																				NO
753	NCT01808690	12-1528, R56DK078645 ( U.S. NIH Grant/Contract )	A Trial Investigating the Efficacy and Safety of Insulin Degludec in Children and Adolescents With Type 1 Diabetes Mellitus	Academic	Included	0	2013	March 2013	DEC 2016	Completed			51-100	51-100	Combined	III	Quadruple	Endocrine, nutritional and metabolic diseases	YES	YES	YES	DEC 2018	https://pubmed.ncbi.nlm.nih.gov/30566007/	https://clinicaltrials.gov/ct2/bye/rQoPWwoRrXS9-i-wudNgpQDxudhWudNzlXNiZip9Ei7ym67VZRFtLg0BER4wA6h9Ei4L3BUgWwNG0it.			NO	YES	NO	February 5, 2020
754	NCT01306097		A Trial Investigating the Efficacy and Safety of Insulin Degludec in Children and Adolescents With Type 1 Diabetes Mellitus	0	Excluded	Not a drug intervention																							NO
755	NCT01678235		A Trial Investigating the Efficacy and Safety of Insulin Degludec in Children and Adolescents With Type 1 Diabetes Mellitus	0	Excluded	trial is registered ≥ 60 days after start day	2012	September 2011																					NO
756	NCT01288482		A Trial Investigating the Efficacy and Safety of Insulin Degludec in Children and Adolescents With Type 1 Diabetes Mellitus	0	Excluded	Not a drug intervention																							NO
757	NCT01907334	38-2013	A Trial Investigating the Efficacy and Safety of Insulin Degludec in Children and Adolescents With Type 1 Diabetes Mellitus	Academic	Included	0	2013	August 2013	JUL 2014	Completed			0-50	0-50	Mixed age	IV	Single	Diseases of the respiratory system	NO		NO						NO	YES	NO	October 7, 2014
758	NCT01609348	NA_00066043	A Trial Investigating the Efficacy and Safety of Insulin Degludec in Children and Adolescents With Type 1 Diabetes Mellitus	Academic	Included	0	2012	April 2012	JAN 2017	Completed			0-50	0-50	Combined	UNK	Triple	Mental and behavioural disorders	NO		NO						NO	YES	NO	January 31, 2018
759	NCT01778647		A Trial Investigating the Efficacy and Safety of Insulin Degludec in Children and Adolescents With Type 1 Diabetes Mellitus	0	Excluded	trial is registered ≥ 60 days after start day	2013	December 2009																					NO
760	NCT01424046		A Trial Investigating the Efficacy and Safety of Insulin Degludec in Children and Adolescents With Type 1 Diabetes Mellitus	0	Excluded	trial is registered ≥ 60 days after start day	2011	May 2011																					NO
761	NCT01410604		A Trial Investigating the Efficacy and Safety of Insulin Degludec in Children and Adolescents With Type 1 Diabetes Mellitus	0	Excluded	trial is registered ≥ 60 days after start day	2011	January 2007																					YES
762	NCT01334125	13938	A Trial Investigating the Efficacy and Safety of Insulin Degludec in Children and Adolescents With Type 1 Diabetes Mellitus	Academic	Included	0	2011	February 2011	DEC 2014	Completed			0-50	51-100	Combined	III	Quadruple	Endocrine, nutritional and metabolic diseases	YES	YES	YES	SEP 2015	https://clinicaltrials.gov/ct2/bye/rQoPWwoRrXS9-i-wudNgpQDxudhWudNzlXNiZip9Ei7ym67VZR0BFg0wSK4jA6h9Ei4L3BUgWwNG0it.				NO	YES	NO	March 4, 2016
763	NCT01419639		A Trial Investigating the Efficacy and Safety of Insulin Degludec in Children and Adolescents With Type 1 Diabetes Mellitus	0	Excluded	non randomized trial																							NO
764	NCT01487070		A Trial Investigating the Efficacy and Safety of Insulin Degludec in Children and Adolescents With Type 1 Diabetes Mellitus	0	Excluded	non randomized trial																							NO
765	NCT01337245		A Trial Investigating the Efficacy and Safety of Insulin Degludec in Children and Adolescents With Type 1 Diabetes Mellitus	0	Excluded	non randomized trial																							NO
766	NCT01378286	ARAMF_C_05370	A Trial Investigating the Efficacy and Safety of Insulin Degludec in Children and Adolescents With Type 1 Diabetes Mellitus	Industry	Included	0	2011	January 2012	JUN 2013	Completed			101-500	101-500	Combined	III	Open label	Certain infectious and parasitic diseases	YES	YES	YES	JAN 2017	https://clinicaltrials.gov/ct2/bye/rQoPWwoRrXS9-i-wudNgpQDxudhWudNzlXNiZip9Ei7ym67VZR0wxK4JWK4VA6h9Ei4L3BUgWwNG0it.				NO	YES	YES	Feb 2020
767	NCT01887743		A Trial Investigating the Efficacy and Safety of Insulin Degludec in Children and Adolescents With Type 1 Diabetes Mellitus	0	Excluded	non randomized trial																							YES
768	NCT01876992		A Trial Investigating the Efficacy and Safety of Insulin Degludec in Children and Adolescents With Type 1 Diabetes Mellitus	0	Excluded	non randomized trial																							YES
769	NCT01778101		A Trial Investigating the Efficacy and Safety of Insulin Degludec in Children and Adolescents With Type 1 Diabetes Mellitus	0	Excluded	non randomized trial																							NO
770	NCT01634321		A Trial Investigating the Efficacy and Safety of Insulin Degludec in Children and Adolescents With Type 1 Diabetes Mellitus	0	Excluded	trial is registered ≥ 60 days after start day	2012	July 2011																					NO
771	NCT01531387	H-29205 SCATE, R01HL098239 ( U.S. NIH Grant/Contract )	A Trial Investigating the Efficacy and Safety of Insulin Degludec in Children and Adolescents With Type 1 Diabetes Mellitus	Academic	Included	0	2012	May 2012	2014	Terminated	Patient accrual	38	0-50	101-500	Mixed age	III	Open label	Diseases of the blood and blood-forming organs and certain disorders involving the immune mechanism	YES	YES		NOV 2015	https://clinicaltrials.gov/ct2/bye/rQoPWwoRrXS9-i-wudNgpQDxudhWudNzlXNiZip9Ei7ym67VZR0BWRCVWRF8A6h9Ei4L3BUgWwNG0it.				NO	YES	NO	December 9, 2015
772	NCT01506544		A Trial Investigating the Efficacy and Safety of Insulin Degludec in Children and Adolescents With Type 1 Diabetes Mellitus	0	Excluded	non randomized trial																							NO
773	NCT01532518		A Trial Investigating the Efficacy and Safety of Insulin Degludec in Children and Adolescents With Type 1 Diabetes Mellitus	0	Excluded	trial is registered ≥ 60 days after start day	2012	August 2011																					YES
774	NCT01519323		A Trial Investigating the Efficacy and Safety of Insulin Degludec in Children and Adolescents With Type 1 Diabetes Mellitus	0	Excluded	non randomized trial																							NO
775	NCT01425307	H-28572 TWiTCH, R01HL095647 ( U.S. NIH Grant/Contract )	A Trial Investigating the Efficacy and Safety of Insulin Degludec in Children and Adolescents With Type 1 Diabetes Mellitus	Academic	Included	0	2011	August 2011	NOV 2015	Completed		159	101-500	101-500	Mixed age	III	Open label	Diseases of the blood and blood-forming organs and certain disorders involving the immune mechanism	YES	YES	YES	DEC 2015	https://clinicaltrials.gov/ct2/bye/rQoPWwoRrXS9-i-wudNgpQDxudhWudNzlXNiZip9Ei7ym67VZR0BcgFtcRCwA6h9Ei4L3BUgWwNG0it.				UNK	YES	NO	April 11, 2017
776	NCT01744730		A Trial Investigating the Efficacy and Safety of Insulin Degludec in Children and Adolescents With Type 1 Diabetes Mellitus	0	Excluded	non randomized trial																							NO
777	NCT01788384		A Trial Investigating the Efficacy and Safety of Insulin Degludec in Children and Adolescents With Type 1 Diabetes Mellitus	0	Excluded	trial is registered ≥ 60 days after start day	2013	July 2012																					NO
778	NCT01447485		A Trial Investigating the Efficacy and Safety of Insulin Degludec in Children and Adolescents With Type 1 Diabetes Mellitus	0	Excluded	non randomized trial																							NO
779	NCT01914250		A Trial Investigating the Efficacy and Safety of Insulin Degludec in Children and Adolescents With Type 1 Diabetes Mellitus	0	Excluded	trial is registered ≥ 60 days after start day	2013	January 2013																					NO
780	NCT01498744		A Trial Investigating the Efficacy and Safety of Insulin Degludec in Children and Adolescents With Type 1 Diabetes Mellitus	0	Excluded	trial is registered ≥ 60 days after start day	2011	February 2010																					NO
781	NCT01997593		A Trial Investigating the Efficacy and Safety of Insulin Degludec in Children and Adolescents With Type 1 Diabetes Mellitus	0	Excluded	non randomized trial																							NO
782	NCT01464138		A Trial Investigating the Efficacy and Safety of Insulin Degludec in Children and Adolescents With Type 1 Diabetes Mellitus	0	Excluded	non randomized trial																							YES
783	NCT01942148		A Trial Investigating the Efficacy and Safety of Insulin Degludec in Children and Adolescents With Type 1 Diabetes Mellitus	0	Excluded	non randomized trial																							YES
784	NCT01907490		A Trial Investigating the Efficacy and Safety of Insulin Degludec in Children and Adolescents With Type 1 Diabetes Mellitus	0	Excluded	non randomized trial																							NO
785	NCT01722539	PIP-IPT	A Trial Investigating the Efficacy and Safety of Insulin Degludec in Children and Adolescents With Type 1 Diabetes Mellitus	Academic	Included	0	2012	November 2012	NOV 2013	Completed			501-1000	>1000	Mixed age	III	Open label	Certain infectious and parasitic diseases	YES	YES	YES	SEP 2013	https://clinicaltrials.gov/ct2/bye/rQoPWwoRrXS9-i-wudNgpQDxudhWudNzlXNiZip9Ei7ym67VZR0VEg0RcR4JA6h9Ei4L3BUgWwNG0it.				NO	NO	NO
786	NCT01737593	12-001510	A Trial Investigating the Efficacy and Safety of Insulin Degludec in Children and Adolescents With Type 1 Diabetes Mellitus	Academic	Included	0	2012	November 2012	2014	Terminated	Informative termination	108	101-500	101-500	Mixed age	IV	Double	Symptoms, signs and abnormal clinical and laboratory findings, not elsewhere classified	NO		NO						NO	YES	NO	October 21, 2016
787	NCT01948908		A Trial Investigating the Efficacy and Safety of Insulin Degludec in Children and Adolescents With Type 1 Diabetes Mellitus	0	Excluded	trial is registered ≥ 60 days after start day	2013	June 2013																					NO
788	NCT01617460		A Trial Investigating the Efficacy and Safety of Insulin Degludec in Children and Adolescents With Type 1 Diabetes Mellitus	0	Excluded	non randomized trial																							NO
789	NCT01972854	KXL-005	A Trial Investigating the Efficacy and Safety of Insulin Degludec in Children and Adolescents With Type 1 Diabetes Mellitus	Industry	Included	0	2013	November 2013	2017	Terminated	None reported or unclear	92	51-100	101-500	Combined	III	Single	Diseases of the eye and adnexa	NO		NO						NO	NO	NO
790	NCT01354444	NA_00035546	A Trial Investigating the Efficacy and Safety of Insulin Degludec in Children and Adolescents With Type 1 Diabetes Mellitus	Academic	Included	0	2011	June 2011	JAN 2017	Completed			0-50	0-50	Combined	IV	Triple	Mental and behavioural disorders	NO		YES	NOV 2022	R-carvedilol, a potential new therapy for Alzheimer’s disease - PMC (nih.gov)				NO	YES	NO	February 6, 2018
791	NCT01559740		A Trial Investigating the Efficacy and Safety of Insulin Degludec in Children and Adolescents With Type 1 Diabetes Mellitus	0	Excluded	trial is registered ≥ 60 days after start day	2012	July 2010																					NO
792	NCT01557985		A Trial Investigating the Efficacy and Safety of Insulin Degludec in Children and Adolescents With Type 1 Diabetes Mellitus	0	Excluded	non randomized trial																							NO
793	NCT01290120		A Trial Investigating the Efficacy and Safety of Insulin Degludec in Children and Adolescents With Type 1 Diabetes Mellitus	0	Excluded	non randomized trial																							YES
794	NCT01413711		A Trial Investigating the Efficacy and Safety of Insulin Degludec in Children and Adolescents With Type 1 Diabetes Mellitus	0	Excluded	non randomized trial																							NO
795	NCT01620060		A Trial Investigating the Efficacy and Safety of Insulin Degludec in Children and Adolescents With Type 1 Diabetes Mellitus	0	Excluded	non randomized trial																							NO
796	NCT01294098	10-0331	A Trial Investigating the Efficacy and Safety of Insulin Degludec in Children and Adolescents With Type 1 Diabetes Mellitus	Academic	Included	0	2011	February 2011	2014	Terminated	Patient accrual	2	0-50	101-500	Mixed age	UNK	Triple	Injury, poisoning and certain other consequences of external causes	NO		NO						NO	YES	NO	March 30, 2018
797	NCT01274247	TASMC-10-SD-0385-CTIL	A Trial Investigating the Efficacy and Safety of Insulin Degludec in Children and Adolescents With Type 1 Diabetes Mellitus	Academic	Included	0	2011	February 2011	2012	Terminated	Regulatory issue	21	0-50	0-50	Pretern, newborn, infant	II	Open label	Congenital malformations, deformations and chromosomal abnormalities	NO		NO						NO	NO	NO
798	NCT01643226	KXL-002	A Trial Investigating the Efficacy and Safety of Insulin Degludec in Children and Adolescents With Type 1 Diabetes Mellitus	Industry	Included	0	2012	July 2012	2016	Completed			101-500	101-500	Combined	III	Single	Diseases of the eye and adnexa	NO		NO						NO	NO	NO
799	NCT01782729		A Trial Investigating the Efficacy and Safety of Insulin Degludec in Children and Adolescents With Type 1 Diabetes Mellitus	0	Excluded	non randomized trial																							NO
800	NCT01745159		A Trial Investigating the Efficacy and Safety of Insulin Degludec in Children and Adolescents With Type 1 Diabetes Mellitus	0	Excluded	trial is registered ≥ 60 days after start day	2012	September 2012																					NO
801	NCT01431976		A Trial Investigating the Efficacy and Safety of Insulin Degludec in Children and Adolescents With Type 1 Diabetes Mellitus	0	Excluded	non randomized trial																							NO
802	NCT01698814	C-12-028	A Trial Investigating the Efficacy and Safety of Insulin Degludec in Children and Adolescents With Type 1 Diabetes Mellitus	Industry	Included	0	2012	October 2012	JAN 2013	Completed			501-1000	101-500	Combined	III	Double	Diseases of the eye and adnexa	NO		YES	APR 2017	Pharmacokinetics and safety of olopatadine hydrochloride 0.77% in healthy subjects with asymptomatic eyes: data from 2 independent clinical studies - PMC (nih.gov)				NO	YES	YES	Dec 2017
803	NCT01624480	2012-005510-20,	A Trial Investigating the Efficacy and Safety of Insulin Degludec in Children and Adolescents With Type 1 Diabetes Mellitus	Industry	Included	0	2012	July 2012	DEC 2015	Completed			0-50	0-50	Mixed age	III	Open label	Diseases of the nervous system	NO		NO						YES	YES	YES	Nov 2016
804	NCT01331109		A Trial Investigating the Efficacy and Safety of Insulin Degludec in Children and Adolescents With Type 1 Diabetes Mellitus	0	Excluded	non randomized trial																							NO
805	NCT02013115	curosurf/Budesonide for NRDS	A Trial Investigating the Efficacy and Safety of Insulin Degludec in Children and Adolescents With Type 1 Diabetes Mellitus	Academic	Included	0	2013	January 1, 2015	2017	Completed			101-500	101-500	Pretern, newborn, infant	UNK	Quadruple	Diseases of the respiratory system	NO		NO						NO	NO	NO
806	NCT02014454		A Trial Investigating the Efficacy and Safety of Insulin Degludec in Children and Adolescents With Type 1 Diabetes Mellitus	0	Excluded	non randomized trial																							NO
807	NCT02002078		A Trial Investigating the Efficacy and Safety of Insulin Degludec in Children and Adolescents With Type 1 Diabetes Mellitus	0	Excluded	trial is registered ≥ 60 days after start day	2013	February 2007																					NO
808	NCT01344187	KXL-001	A Trial Investigating the Efficacy and Safety of Insulin Degludec in Children and Adolescents With Type 1 Diabetes Mellitus	Industry	Included	0	2011	July 2012	2016	Completed			101-500	101-500	Combined	III	Single	Diseases of the eye and adnexa	NO		NO						NO	NO	NO
809	NCT01925092		A Trial Investigating the Efficacy and Safety of Insulin Degludec in Children and Adolescents With Type 1 Diabetes Mellitus	0	Excluded	non randomized trial																							NO
810	NCT01476488		A Trial Investigating the Efficacy and Safety of Insulin Degludec in Children and Adolescents With Type 1 Diabetes Mellitus	0	Excluded	non randomized trial																							NO
811	NCT02013570		A Trial Investigating the Efficacy and Safety of Insulin Degludec in Children and Adolescents With Type 1 Diabetes Mellitus	0	Excluded	trial is registered ≥ 60 days after start day	2013	September 2013																					NO
812	NCT01952990		A Trial Investigating the Efficacy and Safety of Insulin Degludec in Children and Adolescents With Type 1 Diabetes Mellitus	0	Excluded	non randomized trial																							NO
813	NCT01786239	12-308B	A Trial Investigating the Efficacy and Safety of Insulin Degludec in Children and Adolescents With Type 1 Diabetes Mellitus	Academic	Included	0	2013	May 2013	SEP 2015	Completed			0-50	51-100	Combined	UNK	Quadruple	Mental and behavioural disorders	YES	YES	YES	FEB 2019	https://clinicaltrials.gov/ct2/bye/rQoPWwoRrXS9-i-wudNgpQDxudhWudNzlXNiZip9Ei7ym67VZRFtSg4jxKCtA6h9Ei4L3BUgWwNG0it.				NO	YES	NO	February 1, 2017
814	NCT01915277		A Trial Investigating the Efficacy and Safety of Insulin Degludec in Children and Adolescents With Type 1 Diabetes Mellitus	0	Excluded	non randomized trial																							NO
815	NCT01862250		A Trial Investigating the Efficacy and Safety of Insulin Degludec in Children and Adolescents With Type 1 Diabetes Mellitus	0	Excluded	non randomized trial																							NO
816	NCT01371331		A Trial Investigating the Efficacy and Safety of Insulin Degludec in Children and Adolescents With Type 1 Diabetes Mellitus	0	Excluded	non randomized trial																							NO
817	NCT01905683		A Trial Investigating the Efficacy and Safety of Insulin Degludec in Children and Adolescents With Type 1 Diabetes Mellitus	0	Excluded	non randomized trial																							NO
818	NCT01981954		A Trial Investigating the Efficacy and Safety of Insulin Degludec in Children and Adolescents With Type 1 Diabetes Mellitus	0	Excluded	non randomized trial																							NO
819	NCT01756989		A Trial Investigating the Efficacy and Safety of Insulin Degludec in Children and Adolescents With Type 1 Diabetes Mellitus	0	Excluded	non randomized trial																							NO
820	NCT01598987		A Trial Investigating the Efficacy and Safety of Insulin Degludec in Children and Adolescents With Type 1 Diabetes Mellitus	0	Excluded	non randomized trial																							NO
821	NCT01549236		A Trial Investigating the Efficacy and Safety of Insulin Degludec in Children and Adolescents With Type 1 Diabetes Mellitus	0	Excluded	non randomized trial																							NO
822	NCT01622231		A Trial Investigating the Efficacy and Safety of Insulin Degludec in Children and Adolescents With Type 1 Diabetes Mellitus	0	Excluded	non randomized trial																							NO
823	NCT01766440		A Trial Investigating the Efficacy and Safety of Insulin Degludec in Children and Adolescents With Type 1 Diabetes Mellitus	0	Excluded	non randomized trial																							NO
824	NCT01729728		A Trial Investigating the Efficacy and Safety of Insulin Degludec in Children and Adolescents With Type 1 Diabetes Mellitus	0	Excluded	non randomized trial																							NO
825	NCT01758913		A Trial Investigating the Efficacy and Safety of Insulin Degludec in Children and Adolescents With Type 1 Diabetes Mellitus	0	Excluded	non randomized trial																							NO
826	NCT01835470		A Trial Investigating the Efficacy and Safety of Insulin Degludec in Children and Adolescents With Type 1 Diabetes Mellitus	0	Excluded	non randomized trial																							NO
827	NCT01592786		A Trial Investigating the Efficacy and Safety of Insulin Degludec in Children and Adolescents With Type 1 Diabetes Mellitus	0	Excluded	non randomized trial																							NO
828	NCT01592773		A Trial Investigating the Efficacy and Safety of Insulin Degludec in Children and Adolescents With Type 1 Diabetes Mellitus	0	Excluded	non randomized trial																							NO
829	NCT01669642		A Trial Investigating the Efficacy and Safety of Insulin Degludec in Children and Adolescents With Type 1 Diabetes Mellitus	0	Excluded	non randomized trial																							NO
830	NCT01791491		A Trial Investigating the Efficacy and Safety of Insulin Degludec in Children and Adolescents With Type 1 Diabetes Mellitus	0	Excluded	non randomized trial
831	NCT01907360		A Trial Investigating the Efficacy and Safety of Insulin Degludec in Children and Adolescents With Type 1 Diabetes Mellitus	0	Excluded	non randomized trial
832	NCT01676493		A Trial Investigating the Efficacy and Safety of Insulin Degludec in Children and Adolescents With Type 1 Diabetes Mellitus	0	Excluded	non randomized trial
833	NCT01467882		A Trial Investigating the Efficacy and Safety of Insulin Degludec in Children and Adolescents With Type 1 Diabetes Mellitus	0	Excluded	non randomized trial
834	NCT02015637	ML-3341-304	A Trial Investigating the Efficacy and Safety of Insulin Degludec in Children and Adolescents With Type 1 Diabetes Mellitus	Industry	Included	0	2013	January 23, 2014	2014	Terminated	None reported or unclear	460	101-500	501-1000	Combined	III	Open label	Certain infectious and parasitic diseases	YES		YES	MAY 2019	https://clinicaltrials.gov/ct2/bye/rQoPWwoRrXS9-i-wudNgpQDxudhWudNzlXNiZip9Ei7ym67VZRFtxK48cRFnA6h9Ei4L3BUgWwNG0it.				NO	YES		April 26, 2018
835	NCT01780324	24080004	A Trial Investigating the Efficacy and Safety of Insulin Degludec in Children and Adolescents With Type 1 Diabetes Mellitus	Academic	Included	0	2013	January 2013	MAY 2015	Completed			51-100	51-100	Mixed age	UNK	Single	Certain conditions originating in the perinatal period	NO		NO						NO	YES		April 11, 2016
836	NCT01563185		A Trial Investigating the Efficacy and Safety of Insulin Degludec in Children and Adolescents With Type 1 Diabetes Mellitus	0	Excluded	non randomized trial
837	NCT01498380		A Trial Investigating the Efficacy and Safety of Insulin Degludec in Children and Adolescents With Type 1 Diabetes Mellitus	0	Excluded	non randomized trial
838	NCT01590693		A Trial Investigating the Efficacy and Safety of Insulin Degludec in Children and Adolescents With Type 1 Diabetes Mellitus	0	Excluded	trial is registered ≥ 60 days after start day	2012	November 2005
839	NCT01674166		A Trial Investigating the Efficacy and Safety of Insulin Degludec in Children and Adolescents With Type 1 Diabetes Mellitus	0	Excluded	non randomized trial
840	NCT01670669		A Trial Investigating the Efficacy and Safety of Insulin Degludec in Children and Adolescents With Type 1 Diabetes Mellitus	0	Excluded	non randomized trial
841	NCT01875159		A Trial Investigating the Efficacy and Safety of Insulin Degludec in Children and Adolescents With Type 1 Diabetes Mellitus	0	Excluded	trial is registered ≥ 60 days after start day	2013	July 2010
842	NCT01434160		A Trial Investigating the Efficacy and Safety of Insulin Degludec in Children and Adolescents With Type 1 Diabetes Mellitus	0	Excluded	non randomized trial
843	NCT01998165		A Trial Investigating the Efficacy and Safety of Insulin Degludec in Children and Adolescents With Type 1 Diabetes Mellitus	0	Excluded	non randomized trial
844	NCT01511887		A Trial Investigating the Efficacy and Safety of Insulin Degludec in Children and Adolescents With Type 1 Diabetes Mellitus	0	Excluded	trial is registered ≥ 60 days after start day	2012	January 2011
845	NCT01565694		A Trial Investigating the Efficacy and Safety of Insulin Degludec in Children and Adolescents With Type 1 Diabetes Mellitus	0	Excluded	non randomized trial
846	NCT01575639	PREDIS	A Trial Investigating the Efficacy and Safety of Insulin Degludec in Children and Adolescents With Type 1 Diabetes Mellitus	Academic	Included	0	2012	February 2012	MAR 2013	Completed			51-100	51-100	Mixed age	III	Open label	Diseases of the nervous system	YES	YES	YES	OCT 2014	https://clinicaltrials.gov/ct2/bye/rQoPWwoRrXS9-i-wudNgpQDxudhWudNzlXNiZip9Ei7ym67VZR08Eg4JFRCtA6h9Ei4L3BUgWwNG0it.				NO	NO	NO
847	NCT01378988	DEX-11-01	A Trial Investigating the Efficacy and Safety of Insulin Degludec in Children and Adolescents With Type 1 Diabetes Mellitus	Industry	Included	0	2011	June 2011	AUG 2011	Completed			0-50	0-50	Toddler and preschool	III	Open label	Symptoms, signs and abnormal clinical and laboratory findings, not elsewhere classified	NO		NO						NO	YES		July 24, 2015
848	NCT01283724		A Trial Investigating the Efficacy and Safety of Insulin Degludec in Children and Adolescents With Type 1 Diabetes Mellitus	0	Excluded	non randomized trial
849	NCT01919203		A Trial Investigating the Efficacy and Safety of Insulin Degludec in Children and Adolescents With Type 1 Diabetes Mellitus	0	Excluded	non randomized trial
850	NCT01353378		A Trial Investigating the Efficacy and Safety of Insulin Degludec in Children and Adolescents With Type 1 Diabetes Mellitus	0	Excluded	non randomized trial
851	NCT01500694		A Trial Investigating the Efficacy and Safety of Insulin Degludec in Children and Adolescents With Type 1 Diabetes Mellitus	0	Excluded	non randomized trial
852	NCT01892241		A Trial Investigating the Efficacy and Safety of Insulin Degludec in Children and Adolescents With Type 1 Diabetes Mellitus	0	Excluded	non randomized trial
853	NCT01591616		A Trial Investigating the Efficacy and Safety of Insulin Degludec in Children and Adolescents With Type 1 Diabetes Mellitus	0	Excluded	non randomized trial
854	NCT01393769		A Trial Investigating the Efficacy and Safety of Insulin Degludec in Children and Adolescents With Type 1 Diabetes Mellitus	0	Excluded	non randomized trial
855	NCT01911351	2013-296	A Trial Investigating the Efficacy and Safety of Insulin Degludec in Children and Adolescents With Type 1 Diabetes Mellitus	Academic	Included	0	2013	July 2013	JUN 2014	Completed			51-100	51-100	Mixed age	UNK	Open label	Injury, poisoning and certain other consequences of external causes	NO		NO						NO	YES		April 11, 2016
856	NCT01683760		A Trial Investigating the Efficacy and Safety of Insulin Degludec in Children and Adolescents With Type 1 Diabetes Mellitus	0	Excluded	non randomized trial
857	NCT01926366		A Trial Investigating the Efficacy and Safety of Insulin Degludec in Children and Adolescents With Type 1 Diabetes Mellitus	Industry	Included	0	2013	September 2013	2014	Completed			101-500	51-100	Combined	I	Double	Factors influencing health status and contact with health services	NO		NO						NO	NO	NO
858	NCT01322204		A Trial Investigating the Efficacy and Safety of Insulin Degludec in Children and Adolescents With Type 1 Diabetes Mellitus	0	Excluded	non randomized trial
859	NCT01276015		A Trial Investigating the Efficacy and Safety of Insulin Degludec in Children and Adolescents With Type 1 Diabetes Mellitus	0	Excluded	non randomized trial
860	NCT01879826		A Trial Investigating the Efficacy and Safety of Insulin Degludec in Children and Adolescents With Type 1 Diabetes Mellitus	0	Excluded	Not a drug intervention
861	NCT01411280		A Trial Investigating the Efficacy and Safety of Insulin Degludec in Children and Adolescents With Type 1 Diabetes Mellitus	0	Excluded	trial is registered ≥ 60 days after start day	2011	June 2006
862	NCT01408173		A Trial Investigating the Efficacy and Safety of Insulin Degludec in Children and Adolescents With Type 1 Diabetes Mellitus	0	Excluded	non randomized trial
863	NCT01328756		A Trial Investigating the Efficacy and Safety of Insulin Degludec in Children and Adolescents With Type 1 Diabetes Mellitus	0	Excluded	non randomized trial
864	NCT01477892	RFTN-01, 11172_291	A Trial Investigating the Efficacy and Safety of Insulin Degludec in Children and Adolescents With Type 1 Diabetes Mellitus	Academic	Included	0	2011	December 2011	APR 2012	Completed			0-50	0-50	Pretern, newborn, infant	II	Quadruple	Certain conditions originating in the perinatal period	NO		NO						NO	YES		September 13, 2013
865	NCT01670136		A Trial Investigating the Efficacy and Safety of Insulin Degludec in Children and Adolescents With Type 1 Diabetes Mellitus	0	Excluded	non randomized trial
866	NCT01392859	105783-01	A Trial Investigating the Efficacy and Safety of Insulin Degludec in Children and Adolescents With Type 1 Diabetes Mellitus	Academic	Included	0	2011	June 2011	MAR 2015	Completed			101-500	101-500	Combined	III	Double	Diseases of the respiratory system	NO		NO						NO	YES		August 30, 2021
867	NCT01370187		A Trial Investigating the Efficacy and Safety of Insulin Degludec in Children and Adolescents With Type 1 Diabetes Mellitus	0	Excluded	trial is registered ≥ 60 days after start day	2011	July 2010
868	NCT01642407		A Trial Investigating the Efficacy and Safety of Insulin Degludec in Children and Adolescents With Type 1 Diabetes Mellitus	0	Excluded	non randomized trial
869	NCT01447628	CRO1811	A Trial Investigating the Efficacy and Safety of Insulin Degludec in Children and Adolescents With Type 1 Diabetes Mellitus	Academic	Included	0	2011	October 2011	DEC 2017	Completed			51-100	51-100	Combined	II	Quadruple	Diseases of the circulatory system	YES	YES	YES	JUN 2021	https://clinicaltrials.gov/ct2/bye/rQoPWwoRrXS9-i-wudNgpQDxudhWudNzlXNiZip9Ei7ym67VZRFR-RF8LKCVA6h9Ei4L3BUgWwNG0it.				YES	YES		March 7, 2022
870	NCT01400828	YCD159	A Trial Investigating the Efficacy and Safety of Insulin Degludec in Children and Adolescents With Type 1 Diabetes Mellitus	Industry	Included	0	2011	June 2011	2014	Completed			101-500	101-500	Combined	III	Quadruple	Diseases of the respiratory system	NO		NO						NO	NO	NO
871	NCT01670032	RD.06. SPR. 18216	A Trial Investigating the Efficacy and Safety of Insulin Degludec in Children and Adolescents With Type 1 Diabetes Mellitus	Industry	Included	0	2012	August 2012	2013	Completed			101-500	101-500	Combined	III	Quadruple	Diseases of the skin and subcutaneous tissue	NO		NO						NO	NO	NO
872	NCT01380080	ACTG A5274, 1U01AI068636 ( U.S. NIH Grant/Contract )	A Trial Investigating the Efficacy and Safety of Insulin Degludec in Children and Adolescents With Type 1 Diabetes Mellitus	Academic	Included	0	2011	October 2011	APR 2016	Completed			501-1000	501-1000	Combined	IV	Open label	Certain infectious and parasitic diseases	YES	YES	YES	DEC 2020	https://clinicaltrials.gov/ct2/bye/rQoPWwoRrXS9-i-wudNgpQDxudhWudNzlXNiZip9Ei7ym67VZRFj-g0jxRFRA6h9Ei4L3BUgWwNG0it.	https://clinicaltrials.gov/ct2/bye/rQoPWwoRrXS9-i-wudNgpQDxudhWudNzlXNiZip9Ei7ym67VZR0wER08FRFwA6h9Ei4L3BUgWwNG0it.	M. Hosseinipour, G. Bisson, S., et al. Empiric TB therapy does not decrease early mortality compared to Isoniazid Preventive therapy in adults with advanced HIV initiating ART: Results of ACTG A5274 (REMEMBER study). Program and abstracts of the 8th IAS Conference on HIV Pathogenesis, Treatment and prevention; July 19-22, 2015; Vancouver, Canada. Abstract A-729-0105-03495	Johnstone Kumwenda, Amita Gupta, et al. Empiric TB therapy versus IPT in HIV-infected persons initiating ART (ACTG A5274 48 week results). Program and abstracts of the 2016 Conference on Retroviruses and Opportunistic Infections; February 22-25, 2016; Boston, Massachusetts. Abstract 16-1383	NO	YES		February 23, 2016
873	NCT01369615		A Trial Investigating the Efficacy and Safety of Insulin Degludec in Children and Adolescents With Type 1 Diabetes Mellitus	0	Excluded	non randomized trial
874	NCT01580501		A Trial Investigating the Efficacy and Safety of Insulin Degludec in Children and Adolescents With Type 1 Diabetes Mellitus	0	Excluded	non randomized trial
875	NCT01712945		A Trial Investigating the Efficacy and Safety of Insulin Degludec in Children and Adolescents With Type 1 Diabetes Mellitus	0	Excluded	trial is registered ≥ 60 days after start day	2012	June 2012
876	NCT01324570		A Trial Investigating the Efficacy and Safety of Insulin Degludec in Children and Adolescents With Type 1 Diabetes Mellitus	0	Excluded	non randomized trial
877	NCT01324544		A Trial Investigating the Efficacy and Safety of Insulin Degludec in Children and Adolescents With Type 1 Diabetes Mellitus	0	Excluded	non randomized trial
878	NCT01322360		A Trial Investigating the Efficacy and Safety of Insulin Degludec in Children and Adolescents With Type 1 Diabetes Mellitus	0	Excluded	non randomized trial
879	NCT01527682		A Trial Investigating the Efficacy and Safety of Insulin Degludec in Children and Adolescents With Type 1 Diabetes Mellitus	0	Excluded	non randomized trial
880	NCT01484431		A Trial Investigating the Efficacy and Safety of Insulin Degludec in Children and Adolescents With Type 1 Diabetes Mellitus	0	Excluded	non randomized trial
881	NCT01728077		A Trial Investigating the Efficacy and Safety of Insulin Degludec in Children and Adolescents With Type 1 Diabetes Mellitus	0	Excluded	non randomized trial
882	NCT01576705	IJL-AFHT-TH10	A Trial Investigating the Efficacy and Safety of Insulin Degludec in Children and Adolescents With Type 1 Diabetes Mellitus	Academic	Included	0	2012	April 2, 2012	DEC 2017	Completed			101-500	101-500	Mixed age	III	Quadruple	Congenital malformations, deformations and chromosomal abnormalities	YES	YES	YES	JAN 2020	https://pubmed.ncbi.nlm.nih.gov/31281181/	https://clinicaltrials.gov/ct2/bye/rQoPWwoRrXS9-i-wudNgpQDxudhWudNzlXNiZip9Ei7ym67VZRCBOK45WKCjA6h9Ei4L3BUgWwNG0it.	https://clinicaltrials.gov/ct2/bye/rQoPWwoRrXS9-i-wudNgpQDxudhWudNzlXNiZip9Ei7ym67VZRC8-gC8Og4wA6h9Ei4L3BUgWwNG0it.	https://clinicaltrials.gov/ct2/bye/rQoPWwoRrXS9-i-wudNgpQDxudhWudNzlXNiZip9Ei7ym67VZRCJSKCBWg0tA6h9Ei4L3BUgWwNG0it.	YES	YES		May 13, 2020
883	NCT01360671		A Trial Investigating the Efficacy and Safety of Insulin Degludec in Children and Adolescents With Type 1 Diabetes Mellitus	0	Excluded	non randomized trial
884	NCT01973244	NN8640-4042, 2013-000013-20, U1111-1138-2206	A Trial Investigating the Efficacy and Safety of Insulin Degludec in Children and Adolescents With Type 1 Diabetes Mellitus	Industry	Included	0	2013	December 16, 2013	NOV 2014	Completed			0-50	0-50	Mixed age	I	Open label	Endocrine, nutritional and metabolic diseases	YES	YES	YES	OCT 2017	https://pubmed.ncbi.nlm.nih.gov/28656605/	https://clinicaltrials.gov/ct2/bye/rQoPWwoRrXS9-i-wudNgpQDxudhWudNzlXNiZip9Ei7ym67VZRFROg0VSg4tA6h9Ei4L3BUgWwNG0it.	https://clinicaltrials.gov/ct2/bye/rQoPWwoRrXS9-i-wudNgpQDxudhWudNzlXNiZip9Ei7ym67VZR05cgFjSR4nA6h9Ei4L3BUgWwNG0it.	https://clinicaltrials.gov/ct2/bye/rQoPWwoRrXS9-i-wudNgpQDxudhWudNzlXNiZip9Ei7ym67VZR0JcgCBcR48A6h9Ei4L3BUgWwNG0it.	YES	YES	YES	May 2015
885	NCT01949155	201-201303	A Trial Investigating the Efficacy and Safety of Insulin Degludec in Children and Adolescents With Type 1 Diabetes Mellitus	Industry	Included	0	2013	November 2013	MAY 2014	Completed			101-500	101-500	Mixed age	III	Triple	Diseases of the ear and mastoid process	YES	YES	YES	MAY 2016	https://clinicaltrials.gov/ct2/bye/rQoPWwoRrXS9-i-wudNgpQDxudhWudNzlXNiZip9Ei7ym67VZR0BxK48cR05A6h9Ei4L3BUgWwNG0it.				NO	YES		November 11, 2016
886	NCT01949142	201-201302	A Trial Investigating the Efficacy and Safety of Insulin Degludec in Children and Adolescents With Type 1 Diabetes Mellitus	Industry	Included	0	2013	November 2013	JUN 2014	Completed			101-500	101-500	Mixed age	III	Triple	Diseases of the ear and mastoid process	YES	YES	YES	MAY 2016	https://pubmed.ncbi.nlm.nih.gov/26985629/				NO	YES		June 2016
887	NCT01948856	J0022X ST 3 02, 2013-001760-31	A Trial Investigating the Efficacy and Safety of Insulin Degludec in Children and Adolescents With Type 1 Diabetes Mellitus	Industry	Included	0	2013	September 2013	DEC 2016	Completed			>1000	501-1000	Toddler and preschool	III	Quadruple	Diseases of the respiratory system	NO		NO						YES	YES	YES	May 2017
888	NCT01669980	P903-24	A Trial Investigating the Efficacy and Safety of Insulin Degludec in Children and Adolescents With Type 1 Diabetes Mellitus	Industry	Included	0	2012	October 2012	AUG 2014	Completed			0-50	0-50	Mixed age	IV	Single	Certain infectious and parasitic diseases	NO		YES	JUL 2016	A Multicenter, Randomized, Observer-blinded, Active-controlled Study Evaluating the Safety and Effectiveness of Ceftaroline Compared With Ceftriaxone Plus Vancomycin in Pediatric Patients With Complicated Community-acquired Bacterial Pneumonia - PubMed (nih.gov)				YES	NO	NO
889	NCT01931020		A Trial Investigating the Efficacy and Safety of Insulin Degludec in Children and Adolescents With Type 1 Diabetes Mellitus	Academic	Included	0	2013	July 2013	JUL 2014	Completed			51-100	51-100	Pretern, newborn, infant	UNK	Double	Symptoms, signs and abnormal clinical and laboratory findings, not elsewhere classified	NO		YES	FEB 2017	Comparison of the Efficacy of Oral 25% Glucose with Oral 24% Sucrose for Pain Relief during Heel Lance in Preterm Neonates: A Double Blind Randomized Controlled Trial | Journal of Tropical Pediatrics | Oxford Academic (oup.com)				NO	NO	NO
890	NCT01921257		A Trial Investigating the Efficacy and Safety of Insulin Degludec in Children and Adolescents With Type 1 Diabetes Mellitus	0	Excluded	non randomized trial
891	NCT01913340	P0055603-01	A Trial Investigating the Efficacy and Safety of Insulin Degludec in Children and Adolescents With Type 1 Diabetes Mellitus	Academic	Included	0	2013	September 2013	SEP 2016	Completed			0-50	0-50	Pretern, newborn, infant	II	Quadruple	Certain conditions originating in the perinatal period	YES	YES	YES	JUL 2017	https://pubmed.ncbi.nlm.nih.gov/28456387/	https://clinicaltrials.gov/ct2/bye/rQoPWwoRrXS9-i-wudNgpQDxudhWudNzlXNiZip9Ei7ym67VZR0wSg4VOg0nA6h9Ei4L3BUgWwNG0it.	https://clinicaltrials.gov/ct2/bye/rQoPWwoRrXS9-i-wudNgpQDxudhWudNzlXNiZip9Ei7ym67VZR0JWgCBFK4wA6h9Ei4L3BUgWwNG0it.	https://clinicaltrials.gov/ct2/bye/rQoPWwoRrXS9-i-wudNgpQDxudhWudNzlXNiZip9Ei7ym67VZR0VcK4VLgCBA6h9Ei4L3BUgWwNG0it.	NO	YES		July 13, 2020
892	NCT01905605	13-2182	A Trial Investigating the Efficacy and Safety of Insulin Degludec in Children and Adolescents With Type 1 Diabetes Mellitus	Academic	Included	0	2013	September 2013	2017	Withdrawn	Funding issue		0-50	101-500	Pretern, newborn, infant	II	Quadruple	Mental and behavioural disorders	NO		NO						NO	NO
893	NCT01290484		A Trial Investigating the Efficacy and Safety of Insulin Degludec in Children and Adolescents With Type 1 Diabetes Mellitus	0	Excluded	non randomized trial
894	NCT01897233		A Trial Investigating the Efficacy and Safety of Insulin Degludec in Children and Adolescents With Type 1 Diabetes Mellitus	0	Excluded	non randomized trial
895	NCT01885156	MUS 90200_3028_1	A Trial Investigating the Efficacy and Safety of Insulin Degludec in Children and Adolescents With Type 1 Diabetes Mellitus	Industry	Included	0	2013	August 2013	2013	Completed			51-100	51-100	Adolescent	III	Quadruple	Certain infectious and parasitic diseases	NO		NO						NO	NO	NO
896	NCT01883427		A Trial Investigating the Efficacy and Safety of Insulin Degludec in Children and Adolescents With Type 1 Diabetes Mellitus	0	Excluded	trial is registered ≥ 60 days after start day	2013	October 2012
897	NCT01876719	AR08.001	A Trial Investigating the Efficacy and Safety of Insulin Degludec in Children and Adolescents With Type 1 Diabetes Mellitus	Industry	Included	0	2013	June 2013	2015	Completed			101-500	101-500	Mixed age	II	Quadruple	Mental and behavioural disorders	NO		NO						NO	NO	NO
898	NCT01678365		A Trial Investigating the Efficacy and Safety of Insulin Degludec in Children and Adolescents With Type 1 Diabetes Mellitus	0	Excluded	trial is registered ≥ 60 days after start day	2012	July 2008
899	NCT01584843	116246	A Trial Investigating the Efficacy and Safety of Insulin Degludec in Children and Adolescents With Type 1 Diabetes Mellitus	Industry	Included	0	2012	May 2012	JUN 2014	Completed			0-50	51-100	Combined	III	Single	Diseases of the eye and adnexa	NO		NO						NO	YES		August 1, 2014
900	NCT01846208		A Trial Investigating the Efficacy and Safety of Insulin Degludec in Children and Adolescents With Type 1 Diabetes Mellitus	0	Excluded	Not a drug intervention
901	NCT01826487	PTC124-GD-020-DMD, 2012-004527-20	A Trial Investigating the Efficacy and Safety of Insulin Degludec in Children and Adolescents With Type 1 Diabetes Mellitus	Industry	Included	0	2013	March 26, 2013	AUG 2015	Completed			101-500	101-500	Mixed age	III	Quadruple	Diseases of the nervous system	YES	YES	YES	SEP 2017	https://pubmed.ncbi.nlm.nih.gov/28728956/	https://clinicaltrials.gov/ct2/bye/rQoPWwoRrXS9-i-wudNgpQDxudhWudNzlXNiZip9Ei7ym67VZRFVFK4RFRCnA6h9Ei4L3BUgWwNG0it.	https://clinicaltrials.gov/ct2/bye/rQoPWwoRrXS9-i-wudNgpQDxudhWudNzlXNiZip9Ei7ym67VZRFnOgCjOgFnA6h9Ei4L3BUgWwNG0it.	https://clinicaltrials.gov/ct2/bye/rQoPWwoRrXS9-i-wudNgpQDxudhWudNzlXNiZip9Ei7ym67VZR0J-R0JxgCBA6h9Ei4L3BUgWwNG0it.	YES	YES		August 4, 2020
902	NCT01826461	172-0151-202	A Trial Investigating the Efficacy and Safety of Insulin Degludec in Children and Adolescents With Type 1 Diabetes Mellitus	Industry	Included	0	2013	March 2013	2013	Completed			101-500	101-500	Mixed age	II	Double	Diseases of the skin and subcutaneous tissue	NO		NO						NO	NO	NO
903	NCT01407887	SFB544A8	A Trial Investigating the Efficacy and Safety of Insulin Degludec in Children and Adolescents With Type 1 Diabetes Mellitus	Academic	Included	0	2011	August 2011	DEC 2011	Completed			101-500	101-500	Mixed age	II	Open label	Certain infectious and parasitic diseases	YES	YES	YES	MAR 2015	https://clinicaltrials.gov/ct2/bye/rQoPWwoRrXS9-i-wudNgpQDxudhWudNzlXNiZip9Ei7ym67VZR08Sg0wxK4tA6h9Ei4L3BUgWwNG0it.				NO	NO	NO
904	NCT01813318	CIN001-Acamprosate in Autism	A Trial Investigating the Efficacy and Safety of Insulin Degludec in Children and Adolescents With Type 1 Diabetes Mellitus	Academic	Included	0	2013	July 2, 2013	SEP 2017	Completed			0-50	0-50	Mixed age	I	Quadruple	Mental and behavioural disorders	NO		YES	APR 2014	Brief report: Pilot single-blind placebo lead-in study of acamprosate in youth with autistic disorder - PubMed (nih.gov)				NO	NO	NO
905	NCT01810653		A Trial Investigating the Efficacy and Safety of Insulin Degludec in Children and Adolescents With Type 1 Diabetes Mellitus	0	Excluded	trial is registered ≥ 60 days after start day	2013	April 2006
906	NCT01818258		A Trial Investigating the Efficacy and Safety of Insulin Degludec in Children and Adolescents With Type 1 Diabetes Mellitus	0	Excluded	non randomized trial
907	NCT01797419	GS-US-218-0104	A Trial Investigating the Efficacy and Safety of Insulin Degludec in Children and Adolescents With Type 1 Diabetes Mellitus	Industry	Included	0	2013	May 2013	2013	Withdrawn	None reported or unclear		0-50	101-500	Mixed age	I	Quadruple	Diseases of the respiratory system	NO		NO						NO	NO
908	NCT01794000	13038, H7T-MC-TADO, 2012-003837-41	A Trial Investigating the Efficacy and Safety of Insulin Degludec in Children and Adolescents With Type 1 Diabetes Mellitus	Industry	Included	0	2013	April 2013	2015	Terminated	Informative termination	341	101-500	101-500	Mixed age	III	Triple	Diseases of the blood and blood-forming organs and certain disorders involving the immune mechanism	YES		YES	DEC 2015	https://clinicaltrials.gov/ct2/bye/rQoPWwoRrXS9-i-wudNgpQDxudhWudNzlXNiZip9Ei7ym67VZR0Bcg4VagFnA6h9Ei4L3BUgWwNG0it.				YES	YES		July 27, 2016
909	NCT01525238	MB102-091, 2011-005225-40	A Trial Investigating the Efficacy and Safety of Insulin Degludec in Children and Adolescents With Type 1 Diabetes Mellitus	Industry	Included	0	2012	July 1, 2012	SEP 2014	Completed			51-100	0-50	Mixed age	I	Open label	Endocrine, nutritional and metabolic diseases	NO		YES	JAN 2016	Pharmacokinetics and pharmacodynamics of dapagliflozin in children and adolescents with type 2 diabetes mellitus (wiley.com)				YES	YES		November 21, 2016
910	NCT01745497	12-0466	A Trial Investigating the Efficacy and Safety of Insulin Degludec in Children and Adolescents With Type 1 Diabetes Mellitus	Academic	Included	0	2012	December 2012	2015	Completed			0-50	101-500	Mixed age	II	Quadruple	Mental and behavioural disorders	YES	NO	NO						NO	NO	NO
911	NCT01734941	0522-12-HMO	A Trial Investigating the Efficacy and Safety of Insulin Degludec in Children and Adolescents With Type 1 Diabetes Mellitus	0	Excluded	recruitment criteria doesn´t meet inclusion criteria		April 2014
912	NCT01732146	2012-001417-17	A Trial Investigating the Efficacy and Safety of Insulin Degludec in Children and Adolescents With Type 1 Diabetes Mellitus	Academic	Included	0	2012	March 2013	2017	Completed			101-500	101-500	Pretern, newborn, infant	III	Triple	Certain conditions originating in the perinatal period	YES	NO	NO						YES	NO	NO
913	NCT01725737		A Trial Investigating the Efficacy and Safety of Insulin Degludec in Children and Adolescents With Type 1 Diabetes Mellitus	0	Excluded	trial is registered ≥ 60 days after start day	2012	April 2012
914	NCT01698567		A Trial Investigating the Efficacy and Safety of Insulin Degludec in Children and Adolescents With Type 1 Diabetes Mellitus	0	Excluded	trial is registered ≥ 60 days after start day	2012	July 2012
915	NCT01697644		A Trial Investigating the Efficacy and Safety of Insulin Degludec in Children and Adolescents With Type 1 Diabetes Mellitus	0	Excluded	trial is registered ≥ 60 days after start day	2012	October 1990
916	NCT01692769	102632	A Trial Investigating the Efficacy and Safety of Insulin Degludec in Children and Adolescents With Type 1 Diabetes Mellitus	Academic	Included	0	2012	May 2013	2014	Completed			0-50	0-50	Mixed age	IV	Single	Symptoms, signs and abnormal clinical and laboratory findings, not elsewhere classified	NO		NO						NO	NO	NO
917	NCT01679353		A Trial Investigating the Efficacy and Safety of Insulin Degludec in Children and Adolescents With Type 1 Diabetes Mellitus	0	Excluded	Not a drug intervention
918	NCT01654250	NWP09-ADHD-300, B7491005	A Trial Investigating the Efficacy and Safety of Insulin Degludec in Children and Adolescents With Type 1 Diabetes Mellitus	Industry	Included	0	2012	July 2012	OCT 2012	Completed			51-100	51-100	Mixed age	III	Quadruple	Mental and behavioural disorders	YES	YES	YES	OCT 2017	https://clinicaltrials.gov/ct2/bye/rQoPWwoRrXS9-i-wudNgpQDxudhWudNzlXNiZip9Ei7ym67VZR0JLgCwLg4JA6h9Ei4L3BUgWwNG0it.				NO	YES		February 3, 2016
919	NCT01653483	116213	A Trial Investigating the Efficacy and Safety of Insulin Degludec in Children and Adolescents With Type 1 Diabetes Mellitus	Industry	Included	0	2012	September 2012	2013	Withdrawn	Regulatory issue		0-50	0-50	Adolescent	II	Triple	Diseases of the respiratory system	NO		NO						UNK	NO
920	NCT01650415	CPEPO	A Trial Investigating the Efficacy and Safety of Insulin Degludec in Children and Adolescents With Type 1 Diabetes Mellitus	Academic	Included	0	2012	September 2014	2015	Completed			0-50	51-100	Mixed age	II	Quadruple	Diseases of the nervous system	NO		NO						NO	NO	NO
921	NCT01441206		A Trial Investigating the Efficacy and Safety of Insulin Degludec in Children and Adolescents With Type 1 Diabetes Mellitus	0	Excluded	non randomized trial
922	NCT01619657	UKH-PIHSNC-1	A Trial Investigating the Efficacy and Safety of Insulin Degludec in Children and Adolescents With Type 1 Diabetes Mellitus	Academic	Included	0	2012	June 2012	OCT 2017	Completed			0-50	0-50	Pretern, newborn, infant	II	Quadruple	Endocrine, nutritional and metabolic diseases	YES	YES	YES	MAY 2019	https://clinicaltrials.gov/ct2/bye/rQoPWwoRrXS9-i-wudNgpQDxudhWudNzlXNiZip9Ei7ym67VZRFtWR45ER0RA6h9Ei4L3BUgWwNG0it.				YES	NO	NO
923	NCT01592500		A Trial Investigating the Efficacy and Safety of Insulin Degludec in Children and Adolescents With Type 1 Diabetes Mellitus	0	Excluded	trial is registered ≥ 60 days after start day	2012	February 2012
924	NCT01568541		A Trial Investigating the Efficacy and Safety of Insulin Degludec in Children and Adolescents With Type 1 Diabetes Mellitus	0	Excluded	non randomized trial
925	NCT01562574		A Trial Investigating the Efficacy and Safety of Insulin Degludec in Children and Adolescents With Type 1 Diabetes Mellitus	0	Excluded	trial is registered ≥ 60 days after start day	2012	January 2002
926	NCT01539304		A Trial Investigating the Efficacy and Safety of Insulin Degludec in Children and Adolescents With Type 1 Diabetes Mellitus	0	Excluded	trial is registered ≥ 60 days after start day	2012	September 2010
927	NCT01531179	ZTB6303	A Trial Investigating the Efficacy and Safety of Insulin Degludec in Children and Adolescents With Type 1 Diabetes Mellitus	Academic	Included	0	2012	February 2012	FEB 2013	Completed			101-500	101-500	Pretern, newborn, infant	III	Triple	Certain conditions originating in the perinatal period	YES	YES	YES	MAR 2014	https://clinicaltrials.gov/ct2/bye/rQoPWwoRrXS9-i-wudNgpQDxudhWudNzlXNiZip9Ei7ym67VZR0VFR45ER0nA6h9Ei4L3BUgWwNG0it.				NO	YES	YES	Jun 2019
928	NCT01527513		A Trial Investigating the Efficacy and Safety of Insulin Degludec in Children and Adolescents With Type 1 Diabetes Mellitus	0	Excluded	trial is registered ≥ 60 days after start day	2012	August 2010
929	NCT01518036		A Trial Investigating the Efficacy and Safety of Insulin Degludec in Children and Adolescents With Type 1 Diabetes Mellitus	0	Excluded	trial is registered ≥ 60 days after start day	2012	September 14, 1987
930	NCT01515696		A Trial Investigating the Efficacy and Safety of Insulin Degludec in Children and Adolescents With Type 1 Diabetes Mellitus	0	Excluded	trial is registered ≥ 60 days after start day	2012	October 2007
931	NCT01502124		A Trial Investigating the Efficacy and Safety of Insulin Degludec in Children and Adolescents With Type 1 Diabetes Mellitus	0	Excluded	trial is registered ≥ 60 days after start day	2011	May 8, 2001
932	NCT01488448	11-09-329	A Trial Investigating the Efficacy and Safety of Insulin Degludec in Children and Adolescents With Type 1 Diabetes Mellitus	Academic	Included	0	2011	November 2011	AUG 2015	Completed			101-500	101-500	Pretern, newborn, infant	UNK	Quadruple	Diseases of the respiratory system	YES	YES	YES	DEC 2015	https://clinicaltrials.gov/ct2/bye/rQoPWwoRrXS9-i-wudNgpQDxudhWudNzlXNiZip9Ei7ym67VZR0BLgCRaKCtA6h9Ei4L3BUgWwNG0it.				NO	YES		August 22, 2014
933	NCT01479049		A Trial Investigating the Efficacy and Safety of Insulin Degludec in Children and Adolescents With Type 1 Diabetes Mellitus	0	Excluded	trial is registered ≥ 60 days after start day	2011	October 2009
934	NCT01466855		A Trial Investigating the Efficacy and Safety of Insulin Degludec in Children and Adolescents With Type 1 Diabetes Mellitus	0	Excluded	non randomized trial
935	NCT01458106		A Trial Investigating the Efficacy and Safety of Insulin Degludec in Children and Adolescents With Type 1 Diabetes Mellitus	0	Excluded	non randomized trial
936	NCT01453296		A Trial Investigating the Efficacy and Safety of Insulin Degludec in Children and Adolescents With Type 1 Diabetes Mellitus	0	Excluded	trial is registered ≥ 60 days after start day	2011	August 2010
937	NCT01444417	20080279, 2010-018426-39	A Trial Investigating the Efficacy and Safety of Insulin Degludec in Children and Adolescents With Type 1 Diabetes Mellitus	Industry	Included	0	2011	January 2012	FEB 2015	Completed			51-100	51-100	Mixed age	III	Triple	Diseases of the blood and blood-forming organs and certain disorders involving the immune mechanism	YES	YES	YES	JUL 2016	https://clinicaltrials.gov/ct2/bye/rQoPWwoRrXS9-i-wudNgpQDxudhWudNzlXNiZip9Ei7ym67VZR0waR4RaR0wA6h9Ei4L3BUgWwNG0it.				YES	YES		January 19, 2017
938	NCT01441778		A Trial Investigating the Efficacy and Safety of Insulin Degludec in Children and Adolescents With Type 1 Diabetes Mellitus	0	Excluded	trial is registered ≥ 60 days after start day	2011	June 2010
939	NCT01440946		A Trial Investigating the Efficacy and Safety of Insulin Degludec in Children and Adolescents With Type 1 Diabetes Mellitus	0	Excluded	non randomized trial
940	NCT01420718	IRCT201102145804N2	A Trial Investigating the Efficacy and Safety of Insulin Degludec in Children and Adolescents With Type 1 Diabetes Mellitus	Academic	Included	0	2011	June 2011	2012	Completed			0-50	0-50	Mixed age	III	Single	Diseases of the digestive system	NO		NO						NO	NO	NO
941	NCT01396889		A Trial Investigating the Efficacy and Safety of Insulin Degludec in Children and Adolescents With Type 1 Diabetes Mellitus	0	Excluded	Not a drug intervention
942	NCT01740713	DEEP-1	A Trial Investigating the Efficacy and Safety of Insulin Degludec in Children and Adolescents With Type 1 Diabetes Mellitus	Academic	Included	0	2012	December 2012	FEB 2014	Completed			0-50	0-50	Mixed age	II	Single	Injury, poisoning and certain other consequences of external causes	NO		YES	NOV 2016	Population pharmacokinetics and dosing recommendations for the use of deferiprone in children younger than 6 years - PMC (nih.gov)				YES	YES		January 11, 2017
943	NCT01380834		A Trial Investigating the Efficacy and Safety of Insulin Degludec in Children and Adolescents With Type 1 Diabetes Mellitus	0	Excluded	trial is registered ≥ 60 days after start day	2011	November 2010
944	NCT01794000	CARDIF	A Trial Investigating the Efficacy and Safety of Insulin Degludec in Children and Adolescents With Type 1 Diabetes Mellitus	Academic	Included	0	2011	August 2012	2015	Terminated	Informative termination	96	51-100	101-500	Toddler and preschool	III	Double	Symptoms, signs and abnormal clinical and laboratory findings, not elsewhere classified	YES		YES	JUN 2013	https://clinicaltrials.gov/ct2/bye/rQoPWwoRrXS9-i-wudNgpQDxudhWudNzlXNiZip9Ei7ym67VZR0ROR4BERFnA6h9Ei4L3BUgWwNG0it.				YES	NO
945	NCT01364662	810P202	A Trial Investigating the Efficacy and Safety of Insulin Degludec in Children and Adolescents With Type 1 Diabetes Mellitus	Industry	Included	0	2011	June 2011	OCT 2012	Completed			101-500	101-500	Mixed age	II	Quadruple	Mental and behavioural disorders	NO		YES	APR 2020	A Double-Blind, Randomized Study of Extended-Release Molindone for Impulsive Aggression in ADHD - Gianpiera Ceresoli-Borroni, Azmi Nasser, Toyin Adewole, Tesfaye Liranso, Jiahong Xu, Stefan Schwabe, Robert L. Findling, 2021 (sagepub.com)				NO	NO	NO
946	NCT01357239	CAFQ056B2214, 2010-022638-96	A Trial Investigating the Efficacy and Safety of Insulin Degludec in Children and Adolescents With Type 1 Diabetes Mellitus	Industry	Included	0	2011	May 2011	JAN 2014	Completed			101-500	101-500	Adolescent	II	Quadruple	Congenital malformations, deformations and chromosomal abnormalities	YES	YES	YES	JAN 2016	https://clinicaltrials.gov/ct2/bye/rQoPWwoRrXS9-i-wudNgpQDxudhWudNzlXNiZip9Ei7ym67VZR0BOgC8cK4nA6h9Ei4L3BUgWwNG0it.	https://clinicaltrials.gov/ct2/bye/rQoPWwoRrXS9-i-wudNgpQDxudhWudNzlXNiZip9Ei7ym67VZR0B-g0VagCBA6h9Ei4L3BUgWwNG0it.			YES	YES		May 12, 2015
947	NCT01356147	Z4962s	A Trial Investigating the Efficacy and Safety of Insulin Degludec in Children and Adolescents With Type 1 Diabetes Mellitus	Academic	Included	0	2011	May 2011	APR 2017	Completed			0-50	0-50	Pretern, newborn, infant	IV	Triple	Certain infectious and parasitic diseases	NO		YES	JAN 2017	Pilot study of dornase alfa (Pulmozyme) therapy for acquired ventilator‐associated infection in preterm infants - Scala - 2017 - Pediatric Pulmonology - Wiley Online Library				NO	YES		February 8, 2017
948	NCT01348386		A Trial Investigating the Efficacy and Safety of Insulin Degludec in Children and Adolescents With Type 1 Diabetes Mellitus	0	Excluded	trial is registered ≥ 60 days after start day	2011	March 2010
949	NCT01306227		A Trial Investigating the Efficacy and Safety of Insulin Degludec in Children and Adolescents With Type 1 Diabetes Mellitus	0	Excluded	trial is registered ≥ 60 days after start day	2011	September 1, 2006
950	NCT01293812	Sucrose#3236	A Trial Investigating the Efficacy and Safety of Insulin Degludec in Children and Adolescents With Type 1 Diabetes Mellitus	Academic	Included	0	2011	February 2011	JUN 2013	Completed			51-100	51-100	Pretern, newborn, infant	IV	Quadruple	Symptoms, signs and abnormal clinical and laboratory findings, not elsewhere classified	NO		YES	NOV 2017	A Randomized Double-Blind Trial Comparing the Effect on Pain of an Oral Sucrose Solution vs. Placebo in Children 1 to 3 Months Old Undergoing Simple Venipuncture - Journal of Emergency Medicine (jem-journal.com)				NO	NO	NO
951	NCT01293084		A Trial Investigating the Efficacy and Safety of Insulin Degludec in Children and Adolescents With Type 1 Diabetes Mellitus	0	Excluded	trial is registered ≥ 60 days after start day	2011	July 2007
952	NCT01291381		A Trial Investigating the Efficacy and Safety of Insulin Degludec in Children and Adolescents With Type 1 Diabetes Mellitus	0	Excluded	trial is registered ≥ 60 days after start day	2011	February 2009
953	NCT01289808	SAOR 005.CTIL	A Trial Investigating the Efficacy and Safety of Insulin Degludec in Children and Adolescents With Type 1 Diabetes Mellitus	Academic	Included	0	2011	February 2011	2011	Terminated	Conduct problems	180	101-500	101-500	Pretern, newborn, infant	UNK	Double	Certain conditions originating in the perinatal period	NO		NO						UNK	NO
954	NCT01621373		A Trial Investigating the Efficacy and Safety of Insulin Degludec in Children and Adolescents With Type 1 Diabetes Mellitus	0	Excluded	non randomized trial
955	NCT01285713		A Trial Investigating the Efficacy and Safety of Insulin Degludec in Children and Adolescents With Type 1 Diabetes Mellitus	0	Excluded	trial is registered ≥ 60 days after start day	2011	September 2010
956	NCT01537081		A Trial Investigating the Efficacy and Safety of Insulin Degludec in Children and Adolescents With Type 1 Diabetes Mellitus	0	Excluded	trial is registered ≥ 60 days after start day	2012	September 2011
957	NCT01733329		A Trial Investigating the Efficacy and Safety of Insulin Degludec in Children and Adolescents With Type 1 Diabetes Mellitus	0	Excluded	trial is registered ≥ 60 days after start day	2012	February 2008
958	NCT01326078	CRIST011	A Trial Investigating the Efficacy and Safety of Insulin Degludec in Children and Adolescents With Type 1 Diabetes Mellitus	Industry	Included	0	2011	June 2011	2011	Withdrawn	Company/business decision		0-50	0-50	Mixed age	III	Double	Neoplasms	NO		NO						UNK	NO
959	NCT01851954		A Trial Investigating the Efficacy and Safety of Insulin Degludec in Children and Adolescents With Type 1 Diabetes Mellitus	0	Excluded	non randomized trial
960	NCT01293266		A Trial Investigating the Efficacy and Safety of Insulin Degludec in Children and Adolescents With Type 1 Diabetes Mellitus	0	Excluded	trial is registered ≥ 60 days after start day	2011	June 2009
961	NCT01799356		A Trial Investigating the Efficacy and Safety of Insulin Degludec in Children and Adolescents With Type 1 Diabetes Mellitus	0	Excluded	trial is registered ≥ 60 days after start day	2013	June 2010
962	NCT01746511		A Trial Investigating the Efficacy and Safety of Insulin Degludec in Children and Adolescents With Type 1 Diabetes Mellitus	0	Excluded	Not a drug intervention
963	NCT01640587	SMRU1201	A Trial Investigating the Efficacy and Safety of Insulin Degludec in Children and Adolescents With Type 1 Diabetes Mellitus	Academic	Included	0	2012	November 2013	MAR 2017	Completed			51-100	101-500	Combined	UNK	Open label	Certain infectious and parasitic diseases	NO		NO						NO	YES	YES	Nov 2017
964	NCT01384565	ILBS DLD 01	A Trial Investigating the Efficacy and Safety of Insulin Degludec in Children and Adolescents With Type 1 Diabetes Mellitus	Academic	Included	0	2011	July 2011	MAR 2013	Completed			51-100	0-50	Combined	II	Double	Diseases of the digestive system	YES	YES	YES	JUN 2015	https://clinicaltrials.gov/ct2/bye/rQoPWwoRrXS9-i-wudNgpQDxudhWudNzlXNiZip9Ei7ym67VZR08-g45LR4nA6h9Ei4L3BUgWwNG0it.				NO	NO	NO
965	NCT01518517		A Trial Investigating the Efficacy and Safety of Insulin Degludec in Children and Adolescents With Type 1 Diabetes Mellitus	0	Excluded	trial is registered ≥ 60 days after start day	2012	December 2009
966	NCT01400932	115288	A Trial Investigating the Efficacy and Safety of Insulin Degludec in Children and Adolescents With Type 1 Diabetes Mellitus	Industry	Included	0	2011	July 2011	APR 2012	Completed			101-500	101-500	Combined	III	Double	Diseases of the skin and subcutaneous tissue	NO		NO						NO	YES		August 5, 2014
967	NCT01677923	BE-2-1	A Trial Investigating the Efficacy and Safety of Insulin Degludec in Children and Adolescents With Type 1 Diabetes Mellitus	Academic	Included	0	2012	May 2013	2014	Completed			101-500	101-500	Mixed age	III	Open label	Endocrine, nutritional and metabolic diseases	NO		NO						YES	NO	NO
968	NCT01332331		A Trial Investigating the Efficacy and Safety of Insulin Degludec in Children and Adolescents With Type 1 Diabetes Mellitus	0	Excluded	trial is registered ≥ 60 days after start day	2011	January 4, 2011
969	NCT02007915		A Trial Investigating the Efficacy and Safety of Insulin Degludec in Children and Adolescents With Type 1 Diabetes Mellitus	0	Excluded	non randomized trial
970	NCT01486043		A Trial Investigating the Efficacy and Safety of Insulin Degludec in Children and Adolescents With Type 1 Diabetes Mellitus	0	Excluded	non randomized trial
971	NCT02014649	BTA51-350-203, U1111-1150-7392	A Trial Investigating the Efficacy and Safety of Insulin Degludec in Children and Adolescents With Type 1 Diabetes Mellitus	Industry	Included	0	2013	November 2013	2014	Terminated	Company/business decision	15	0-50	0-50	Mixed age	II	Triple	Certain infectious and parasitic diseases	NO		NO						NO	NO
972	NCT01902992		A Trial Investigating the Efficacy and Safety of Insulin Degludec in Children and Adolescents With Type 1 Diabetes Mellitus	0	Excluded	trial is registered ≥ 60 days after start day	2013	March 2012
973	NCT01912378	TAO	A Trial Investigating the Efficacy and Safety of Insulin Degludec in Children and Adolescents With Type 1 Diabetes Mellitus	Academic	Included	0	2013	August 2013	2015	Withdrawn	Patient accrual		0-50	51-100	Combined	I	Triple	Mental and behavioural disorders	YES	NO	NO						NO	NO
974	NCT01641445	R01AA007850-21( U.S. NIH Grant/Contract )	A Trial Investigating the Efficacy and Safety of Insulin Degludec in Children and Adolescents With Type 1 Diabetes Mellitus	Academic	Included	0	2012	July 2012	APR 2017	Completed			51-100	101-500	Combined	II	Triple	Mental and behavioural disorders	NO		NO						NO	YES		September 17, 2020
975	NCT01506882		A Trial Investigating the Efficacy and Safety of Insulin Degludec in Children and Adolescents With Type 1 Diabetes Mellitus	0	Excluded	trial is registered ≥ 60 days after start day	2012	December 2011
976	NCT01286480		A Trial Investigating the Efficacy and Safety of Insulin Degludec in Children and Adolescents With Type 1 Diabetes Mellitus	0	Excluded	Not a drug intervention
977	NCT01306721	EFC11243, U1111-1115-7613	A Trial Investigating the Efficacy and Safety of Insulin Degludec in Children and Adolescents With Type 1 Diabetes Mellitus	Industry	Included	0	2011	February 2011	2011	Completed			501-1000	501-1000	Combined	III	Double	Diseases of the respiratory system	NO		NO						NO	NO	NO
978	NCT01430624		A Trial Investigating the Efficacy and Safety of Insulin Degludec in Children and Adolescents With Type 1 Diabetes Mellitus	0	Excluded	Not a drug intervention
979	NCT01714570	PTZ-20120702	A Trial Investigating the Efficacy and Safety of Insulin Degludec in Children and Adolescents With Type 1 Diabetes Mellitus	Academic	Included	0	2012	November 2012	2014	Completed			101-500	101-500	Combined	UNK	Open label	Diseases of the blood and blood-forming organs and certain disorders involving the immune mechanism	NO		NO						NO	NO	NO
980	NCT01859013	1304M31241	A Trial Investigating the Efficacy and Safety of Insulin Degludec in Children and Adolescents With Type 1 Diabetes Mellitus	Academic	Included	0	2013	June 2013	APR 2017	Completed			0-50	0-50	Adolescent	II	Quadruple	Endocrine, nutritional and metabolic diseases	YES	YES	YES	DEC 2016	https://clinicaltrials.gov/ct2/bye/rQoPWwoRrXS9-i-wudNgpQDxudhWudNzlXNiZip9Ei7ym67VZR0wOR4wxR08A6h9Ei4L3BUgWwNG0it.				NO	YES		July 2, 2017
981	NCT02013258	5208-N	A Trial Investigating the Efficacy and Safety of Insulin Degludec in Children and Adolescents With Type 1 Diabetes Mellitus	Academic	Included	0	2013	March 2015	2015	Completed			0-50	0-50	School age	II	Quadruple	Congenital malformations, deformations and chromosomal abnormalities	YES	NO	NO						NO	NO	NO
982	NCT01701063		A Trial Investigating the Efficacy and Safety of Insulin Degludec in Children and Adolescents With Type 1 Diabetes Mellitus	0	Excluded	non randomized trial
983	NCT01741116		A Trial Investigating the Efficacy and Safety of Insulin Degludec in Children and Adolescents With Type 1 Diabetes Mellitus	0	Excluded	non randomized trial
984	NCT01571856		A Trial Investigating the Efficacy and Safety of Insulin Degludec in Children and Adolescents With Type 1 Diabetes Mellitus	0	Excluded	trial is registered ≥ 60 days after start day	2012	July 2011
985	NCT01363544		A Trial Investigating the Efficacy and Safety of Insulin Degludec in Children and Adolescents With Type 1 Diabetes Mellitus	0	Excluded	trial is registered ≥ 60 days after start day	2011	June 2010
986	NCT01506154	MRX-7EAT-2006	A Trial Investigating the Efficacy and Safety of Insulin Degludec in Children and Adolescents With Type 1 Diabetes Mellitus	Industry	Included	0	2012	December 2011	OCT 2012	Completed			101-500	101-500	Combined	III	Double	Diseases of the musculoskeletal system and connective tissue	NO		YES	APR 2013	A randomized, multi-Center, double-blind, placebo-controlled phase II/III trial to evaluate the efficacy, tolerability and safety of MRX-7EAT Etodolac-Lidocaine Topical Patch in the treatment of pain - The Journal of Pain (jpain.org)				NO	NO	NO
987	NCT01883180		A Trial Investigating the Efficacy and Safety of Insulin Degludec in Children and Adolescents With Type 1 Diabetes Mellitus	0	Excluded	final confirmed status after December 31, 2017	2013	June 2013	2018
988	NCT01294969		A Trial Investigating the Efficacy and Safety of Insulin Degludec in Children and Adolescents With Type 1 Diabetes Mellitus	0	Excluded	non randomized trial
989	NCT01622855		A Trial Investigating the Efficacy and Safety of Insulin Degludec in Children and Adolescents With Type 1 Diabetes Mellitus	0	Excluded	Not a drug intervention
990	NCT01277510		A Trial Investigating the Efficacy and Safety of Insulin Degludec in Children and Adolescents With Type 1 Diabetes Mellitus	0	Excluded	recruitment criteria doesn´t meet inclusion criteria	2011	June 28, 2011	missing
991	NCT01857323		A Trial Investigating the Efficacy and Safety of Insulin Degludec in Children and Adolescents With Type 1 Diabetes Mellitus	0	Excluded	non randomized trial
992	NCT01788631	13-005, 1P50HL110790-01 ( U.S. NIH Grant/Contract )	A Trial Investigating the Efficacy and Safety of Insulin Degludec in Children and Adolescents With Type 1 Diabetes Mellitus	Academic	Included	0	2013	July 2013	DEC 2016	Completed			101-500	51-100	Combined	II	Triple	Diseases of the blood and blood-forming organs and certain disorders involving the immune mechanism	YES	YES	YES	AUG 2017	https://clinicaltrials.gov/ct2/bye/rQoPWwoRrXS9-i-wudNgpQDxudhWudNzlXNiZip9Ei7ym67VZR05SKCBORCjA6h9Ei4L3BUgWwNG0it.				NO	YES		February 7, 2018
993	NCT01443130	09-0112, 4R01AI104702-04 ( U.S. NIH Grant/Contract )	A Trial Investigating the Efficacy and Safety of Insulin Degludec in Children and Adolescents With Type 1 Diabetes Mellitus	Other	included	0	2011	February 2012	JAN 2015	Completed			501-1000	501-1000	Combined	III	Open label	Certain infectious and parasitic diseases	YES	YES	YES	OCT 2018	https://clinicaltrials.gov/ct2/bye/rQoPWwoRrXS9-i-wudNgpQDxudhWudNzlXNiZip9Ei7ym67VZRF8EgCw-g4RA6h9Ei4L3BUgWwNG0it.	https://clinicaltrials.gov/ct2/bye/rQoPWwoRrXS9-i-wudNgpQDxudhWudNzlXNiZip9Ei7ym67VZRF8Eg48aRC5A6h9Ei4L3BUgWwNG0it.	https://clinicaltrials.gov/ct2/bye/rQoPWwoRrXS9-i-wudNgpQDxudhWudNzlXNiZip9Ei7ym67VZRFtaKC8xKCBA6h9Ei4L3BUgWwNG0it.		NO	YES		October 29, 2015
994	NCT01269034	2010-435, 3R01DK077166-05S1 ( U.S. NIH Grant/Contract )	A Trial Investigating the Efficacy and Safety of Insulin Degludec in Children and Adolescents With Type 1 Diabetes Mellitus	Academic	Included	0	2011	December 2010	2017	Completed			0-50	0-50	Combined	IV	Open label	Endocrine, nutritional and metabolic diseases	NO		NO						NO	NO	NO
995	NCT01475721	115359	A Trial Investigating the Efficacy and Safety of Insulin Degludec in Children and Adolescents With Type 1 Diabetes Mellitus	Industry	Included	0	2011	January 14, 2016	JUN 2015	Completed			>1000	>1000	Combined	IV	Triple	Diseases of the respiratory system	YES	YES	YES	MAY 2016	https://clinicaltrials.gov/ct2/bye/rQoPWwoRrXS9-i-wudNgpQDxudhWudNzlXNiZip9Ei7ym67VZR0Bxg45aRFwA6h9Ei4L3BUgWwNG0it.				YES	YES		January 14, 2016
996	NCT01541215		A Trial Investigating the Efficacy and Safety of Insulin Degludec in Children and Adolescents With Type 1 Diabetes Mellitus	0	Excluded	final confirmed status after December 31, 2017	2012	November 13, 2012	2020
997	NCT01574326	SVCARB07609, 2011-002329-23, DRI12793	A Trial Investigating the Efficacy and Safety of Insulin Degludec in Children and Adolescents With Type 1 Diabetes Mellitus	Industry	Included	0	2012	May 2012	JUN 2015	Completed			101-500	51-100	Mixed age	II	Double	Endocrine, nutritional and metabolic diseases	NO		YES	FEB 2018	Efficacy and safety of sevelamer carbonate in hyperphosphatemic pediatric patients with chronic kidney disease - PubMed (nih.gov)				YES	YES		July 25, 2016
998	NCT01427595		A Trial Investigating the Efficacy and Safety of Insulin Degludec in Children and Adolescents With Type 1 Diabetes Mellitus	0	Excluded	non randomized trial
999	NCT01861145	Pro00032936	A Trial Investigating the Efficacy and Safety of Insulin Degludec in Children and Adolescents With Type 1 Diabetes Mellitus	Academic	Included	0	2013	May 2013	2016	Withdrawn	Patient accrual		0-50	51-100	Mixed age	IV	Open label	Symptoms, signs and abnormal clinical and laboratory findings, not elsewhere classified	NO		NO						NO	NO
1000	NCT01977651		A Trial Investigating the Efficacy and Safety of Insulin Degludec in Children and Adolescents With Type 1 Diabetes Mellitus	0	Excluded	non randomized trial
1001	NCT01576679	1000029136	A Trial Investigating the Efficacy and Safety of Insulin Degludec in Children and Adolescents With Type 1 Diabetes Mellitus	Academic	Included	0	2012	March 2012	2017	Terminated	Patient accrual	28	0-50	0-50	Mixed age	III	Quadruple	Injury, poisoning and certain other consequences of external causes	NO		NO						NO	NO
1002	NCT01753102	CLR_10_19, CTRI/2012/09/002983	A Trial Investigating the Efficacy and Safety of Insulin Degludec in Children and Adolescents With Type 1 Diabetes Mellitus	Industry	Included	0	2012	November 6, 2012	2013	Terminated	Patient accrual	49	0-50	101-500	Combined	III	Single	Diseases of the genitourinary system	NO		NO						NO	NO
1003	NCT01458548		A Trial Investigating the Efficacy and Safety of Insulin Degludec in Children and Adolescents With Type 1 Diabetes Mellitus	0	Excluded	non randomized trial
1004	NCT02009202	HS60-12/567	A Trial Investigating the Efficacy and Safety of Insulin Degludec in Children and Adolescents With Type 1 Diabetes Mellitus	0	Excluded	trial is registered ≥ 60 days after start day	2013	November 2012
1005	NCT01458275	SEP060-305	A Trial Investigating the Efficacy and Safety of Insulin Degludec in Children and Adolescents With Type 1 Diabetes Mellitus	Industry	Included	0	2011	November 2011	MAR 2013	Completed			501-1000	501-1000	School age	III	Quadruple	Diseases of the respiratory system	NO		YES	JUN 2019	The efficacy and safety of ciclesonide for the treatment of perennial allergic rhinitis: a systematic review and meta-analysis | Brazilian Journal of Otorhinolaryngology (bjorl.org)				NO	YES		May 15, 2014
1006	NCT01451541	SEP060-306	A Trial Investigating the Efficacy and Safety of Insulin Degludec in Children and Adolescents With Type 1 Diabetes Mellitus	Industry	Included	0	2011	October 2011	DEC 2012	Completed			501-1000	501-1000	School age	III	Quadruple	Diseases of the respiratory system	NO		YES	JUN 2019	The efficacy and safety of ciclesonide for the treatment of perennial allergic rhinitis: a systematic review and meta-analysis | Brazilian Journal of Otorhinolaryngology (bjorl.org)				NO	YES		May 6, 2014
1007	NCT01598441	SCMCIRB-201127	A Trial Investigating the Efficacy and Safety of Insulin Degludec in Children and Adolescents With Type 1 Diabetes Mellitus	Academic	Included	0	2012	June 2012	2016	Completed			0-50	501-1000	Mixed age	III	Single	Diseases of the circulatory system	NO		NO						NO	NO	NO
1008	NCT01602562		A Trial Investigating the Efficacy and Safety of Insulin Degludec in Children and Adolescents With Type 1 Diabetes Mellitus	0	Excluded	non randomized trial
1009	NCT01554254		A Trial Investigating the Efficacy and Safety of Insulin Degludec in Children and Adolescents With Type 1 Diabetes Mellitus	0	Excluded	non randomized trial
1010	NCT01353976	079-2951-302	A Trial Investigating the Efficacy and Safety of Insulin Degludec in Children and Adolescents With Type 1 Diabetes Mellitus	Industry	Included	0	2011	May 2011	AUG 2012	Completed			101-500	101-500	Combined	III	Double	Certain infectious and parasitic diseases	NO		YES	JUL 2014	Econazole Nitrate Foam 1% for the Treatment of Tinea Pedis: Results from Two Double-Blind, Vehicle-Controlled, Phase 3 Clinical Trials - JDDonline - Journal of Drugs in Dermatology				NO	YES		January 9, 2013
1011	NCT01495806		A Trial Investigating the Efficacy and Safety of Insulin Degludec in Children and Adolescents With Type 1 Diabetes Mellitus	0	Excluded	trial is registered ≥ 60 days after start day	2011	January 2010
1012	NCT01368497		A Trial Investigating the Efficacy and Safety of Insulin Degludec in Children and Adolescents With Type 1 Diabetes Mellitus	0	Excluded	non randomized trial
1013	NCT01712893		A Trial Investigating the Efficacy and Safety of Insulin Degludec in Children and Adolescents With Type 1 Diabetes Mellitus	0	Excluded	trial is registered ≥ 60 days after start day	2012	June 2009
1014	NCT01446328	2010/3387, 11/01070, 2010-022307-22	A Trial Investigating the Efficacy and Safety of Insulin Degludec in Children and Adolescents With Type 1 Diabetes Mellitus	Academic	Included	0	2011	October 2011	DEC 2017	Completed			101-500	101-500	Combined	IV	Single	Mental and behavioural disorders	YES	YES	YES	MAR 2022	https://clinicaltrials.gov/ct2/bye/rQoPWwoRrXS9-i-wudNgpQDxudhWudNzlXNiZip9Ei7ym67VZRF8aRFjLKCBA6h9Ei4L3BUgWwNG0it.	https://clinicaltrials.gov/ct2/bye/rQoPWwoRrXS9-i-wudNgpQDxudhWudNzlXNiZip9Ei7ym67VZRFVWR4JagC8A6h9Ei4L3BUgWwNG0it.	https://clinicaltrials.gov/ct2/bye/rQoPWwoRrXS9-i-wudNgpQDxudhWudNzlXNiZip9Ei7ym67VZRFREg05FRCwA6h9Ei4L3BUgWwNG0it.		YES	YES	YES	Dec 2021
1015	NCT01849991	HSC-11-0203, HSC-MS-11-0203	A Trial Investigating the Efficacy and Safety of Insulin Degludec in Children and Adolescents With Type 1 Diabetes Mellitus	Academic	Included	0	2013	September 2013	APR 2016	Completed			0-50	51-100	Pretern, newborn, infant	I	Quadruple	Diseases of the digestive system	YES	YES	YES	DEC 2017	https://clinicaltrials.gov/ct2/bye/rQoPWwoRrXS9-i-wudNgpQDxudhWudNzlXNiZip9Ei7ym67VZR0Jxg05OKCtA6h9Ei4L3BUgWwNG0it.	https://clinicaltrials.gov/ct2/bye/rQoPWwoRrXS9-i-wudNgpQDxudhWudNzlXNiZip9Ei7ym67VZRFtagFwFgCRA6h9Ei4L3BUgWwNG0it.			NO	NO	NO
1016	NCT01909115	IRB00067067, EmoryPedNeph-001	A Trial Investigating the Efficacy and Safety of Insulin Degludec in Children and Adolescents With Type 1 Diabetes Mellitus	Academic	Included	0	2013	September 2013	SEP 2014	Completed			51-100	51-100	Combined	I	Quadruple	Diseases of the genitourinary system	YES	YES	YES	FEB 2022	https://clinicaltrials.gov/ct2/bye/rQoPWwoRrXS9-i-wudNgpQDxudhWudNzlXNiZip9Ei7ym67VZRFVFKCnWRCjA6h9Ei4L3BUgWwNG0it.				NO	NO	NO
1017	NCT01591863		A Trial Investigating the Efficacy and Safety of Insulin Degludec in Children and Adolescents With Type 1 Diabetes Mellitus	0	Excluded	non randomized trial
1018	NCT01544491		A Trial Investigating the Efficacy and Safety of Insulin Degludec in Children and Adolescents With Type 1 Diabetes Mellitus	0	Excluded	final confirmed status after December 31, 2017	2012	August 17, 2012	2018
1019	NCT01709474	DAIT ALE05	A Trial Investigating the Efficacy and Safety of Insulin Degludec in Children and Adolescents With Type 1 Diabetes Mellitus	Other	Included	0	2012	June 2013	2014	Terminated	Patient accrual	7	0-50	51-100	Combined	II	Open label	Diseases of the musculoskeletal system and connective tissue	NO		NO						NO	YES		December 3, 2015
1020	NCT01692808	JP2012042	A Trial Investigating the Efficacy and Safety of Insulin Degludec in Children and Adolescents With Type 1 Diabetes Mellitus	Academic	Included	0	2012	October 2012	NOV 2014	Completed			0-50	0-50	Mixed age	II	Open label	Diseases of the digestive system	YES	YES	YES	JAN 2014	https://clinicaltrials.gov/ct2/bye/rQoPWwoRrXS9-i-wudNgpQDxudhWudNzlXNiZip9Ei7ym67VZR0VSg4wcgCtA6h9Ei4L3BUgWwNG0it.	https://clinicaltrials.gov/ct2/bye/rQoPWwoRrXS9-i-wudNgpQDxudhWudNzlXNiZip9Ei7ym67VZR0jFRFn-g0nA6h9Ei4L3BUgWwNG0it.			NO	NO	NO
1021	NCT01531439		A Trial Investigating the Efficacy and Safety of Insulin Degludec in Children and Adolescents With Type 1 Diabetes Mellitus	0	Excluded	trial is registered ≥ 60 days after start day	2012	November 2011
1022	NCT01395394		A Trial Investigating the Efficacy and Safety of Insulin Degludec in Children and Adolescents With Type 1 Diabetes Mellitus	0	Excluded	non randomized trial
1023	NCT01392014		A Trial Investigating the Efficacy and Safety of Insulin Degludec in Children and Adolescents With Type 1 Diabetes Mellitus	0	Excluded	trial is registered ≥ 60 days after start day	2011	December 2008
1024	NCT01347593	ceftizoxime cesarean	A Trial Investigating the Efficacy and Safety of Insulin Degludec in Children and Adolescents With Type 1 Diabetes Mellitus	Academic	Included	0	2011	May 2011	AUG 2011	Completed			101-500	101-500	Combined	IV	Open label	Pregnancy, childbirth and the puerperium	YES	YES	YES	FEB 2013	https://clinicaltrials.gov/ct2/bye/rQoPWwoRrXS9-i-wudNgpQDxudhWudNzlXNiZip9Ei7ym67VZR0RFKCVcR0jA6h9Ei4L3BUgWwNG0it.				NO	NO	NO
1025	NCT01322386		A Trial Investigating the Efficacy and Safety of Insulin Degludec in Children and Adolescents With Type 1 Diabetes Mellitus	0	Excluded	non randomized trial
1026	NCT01523496	09-11-06	A Trial Investigating the Efficacy and Safety of Insulin Degludec in Children and Adolescents With Type 1 Diabetes Mellitus	Academic	Included	0	2012	December 2011	AUG 2016	Completed			101-500	101-500	Combined	III	Quadruple	Certain infectious and parasitic diseases	YES	YES	YES	JAN 2019	https://clinicaltrials.gov/ct2/bye/rQoPWwoRrXS9-i-wudNgpQDxudhWudNzlXNiZip9Ei7ym67VZR0JxKCVcg0jA6h9Ei4L3BUgWwNG0it.	https://clinicaltrials.gov/ct2/bye/rQoPWwoRrXS9-i-wudNgpQDxudhWudNzlXNiZip9Ei7ym67VZR0JFR0wWg0nA6h9Ei4L3BUgWwNG0it.	https://clinicaltrials.gov/ct2/bye/rQoPWwoRrXS9-i-wudNgpQDxudhWudNzlXNiZip9Ei7ym67VZR0BOKCtSR45A6h9Ei4L3BUgWwNG0it.		NO	YES		February 6, 2018
1027	NCT01290237	10-11-0561	A Trial Investigating the Efficacy and Safety of Insulin Degludec in Children and Adolescents With Type 1 Diabetes Mellitus	Academic	Included	0	2011	February 2011	2012	Terminated	Principle investigator left	59	51-100	51-100	Mixed age	UNK	Triple	Certain infectious and parasitic diseases	YES		YES	NOV 2013	A randomized controlled trial of a vancomycin loading dose in children - PubMed (nih.gov)				NO	YES		March 5, 2018
1028	NCT01372670	04091-11	A Trial Investigating the Efficacy and Safety of Insulin Degludec in Children and Adolescents With Type 1 Diabetes Mellitus	Academic	Included	0	2011	January 2012	2013	Withdrawn	Patient accrual		0-50	51-100	Combined	IV	Triple	Mental and behavioural disorders	NO		NO						NO	NO
1029	NCT01443728	AAAE3244, R01FD003894 ( U.S. FDA Grant/Contract )	A Trial Investigating the Efficacy and Safety of Insulin Degludec in Children and Adolescents With Type 1 Diabetes Mellitus	Academic	Included	0	2011	December 13, 2011	FEB 2015	Completed			101-500	101-500	Combined	II	Quadruple	Diseases of the blood and blood-forming organs and certain disorders involving the immune mechanism	YES	YES	YES	MAY 2018	https://clinicaltrials.gov/ct2/bye/rQoPWwoRrXS9-i-wudNgpQDxudhWudNzlXNiZip9Ei7ym67VZR05-RCncg0BA6h9Ei4L3BUgWwNG0it.				NO	NO	NO
1030	NCT01293058		A Trial Investigating the Efficacy and Safety of Insulin Degludec in Children and Adolescents With Type 1 Diabetes Mellitus	0	Excluded	trial is registered ≥ 60 days after start day	2011	March 2007
1031	NCT01709123		A Trial Investigating the Efficacy and Safety of Insulin Degludec in Children and Adolescents With Type 1 Diabetes Mellitus	0	Excluded	trial is registered ≥ 60 days after start day	2012	August 2007
1032	NCT01424137		A Trial Investigating the Efficacy and Safety of Insulin Degludec in Children and Adolescents With Type 1 Diabetes Mellitus	0	Excluded	Not a drug intervention
1033	NCT01581034	146/11	A Trial Investigating the Efficacy and Safety of Insulin Degludec in Children and Adolescents With Type 1 Diabetes Mellitus	Academic	Included	0	2012	April 2012	MAY 2013	Completed			51-100	51-100	Combined	II	Quadruple	Diseases of the circulatory system	YES	YES	YES	AUG 2015	https://clinicaltrials.gov/ct2/bye/rQoPWwoRrXS9-i-wudNgpQDxudhWudNzlXNiZip9Ei7ym67VZR08SR4JxR4VA6h9Ei4L3BUgWwNG0it.				YES	NO	NO
1034	NCT01465022		A Trial Investigating the Efficacy and Safety of Insulin Degludec in Children and Adolescents With Type 1 Diabetes Mellitus	0	Excluded	trial is registered ≥ 60 days after start day	2011	January 2005
1035	NCT01400867	P903-23	A Trial Investigating the Efficacy and Safety of Insulin Degludec in Children and Adolescents With Type 1 Diabetes Mellitus	Industry	Included	0	2011	December 2011	JUL 2014	Completed			101-500	101-500	Mixed age	III	Single	Certain infectious and parasitic diseases	NO		YES	AUG 2016	A Multicenter, Randomized, Observer-blinded, Active-controlled Study to Evaluate the Safety and Efficacy of Ceftaroline Versus Comparator in Pediatric Patients With Acute Bacterial Skin and Skin Structure Infection - PubMed (nih.gov)				NO	YES	YES	Aug 2018
1036	NCT01942161		A Trial Investigating the Efficacy and Safety of Insulin Degludec in Children and Adolescents With Type 1 Diabetes Mellitus	0	Excluded	trial is registered ≥ 60 days after start day	2013	SeptAugust 2010
1037	NCT01632046		A Trial Investigating the Efficacy and Safety of Insulin Degludec in Children and Adolescents With Type 1 Diabetes Mellitus	0	Excluded	trial is registered ≥ 60 days after start day	2012	March 2004
1038	NCT01704872		A Trial Investigating the Efficacy and Safety of Insulin Degludec in Children and Adolescents With Type 1 Diabetes Mellitus	0	Excluded	non randomized trial
1039	NCT01643408		A Trial Investigating the Efficacy and Safety of Insulin Degludec in Children and Adolescents With Type 1 Diabetes Mellitus	0	Excluded	non randomized trial
1040	NCT01878292	VLZ-MD-21	A Trial Investigating the Efficacy and Safety of Insulin Degludec in Children and Adolescents With Type 1 Diabetes Mellitus	Industry	Included	0	2013	July 11, 2013	OCT 2016	Completed			501-1000	101-500	Adolescent	III	Quadruple	Mental and behavioural disorders	YES	YES	YES	AUG 2018	https://clinicaltrials.gov/ct2/bye/rQoPWwoRrXS9-i-wudNgpQDxudhWudNzlXNiZip9Ei7ym67VZR05cRFRag0BA6h9Ei4L3BUgWwNG0it.				NO	YES		December 24, 2019
1041	NCT02022488		A Trial Investigating the Efficacy and Safety of Insulin Degludec in Children and Adolescents With Type 1 Diabetes Mellitus	0	Excluded	trial is registered ≥ 60 days after start day	2013	February 2012
1042	NCT01911442	D1050325	A Trial Investigating the Efficacy and Safety of Insulin Degludec in Children and Adolescents With Type 1 Diabetes Mellitus	Industry	Included	0	2013	August 2013	NOV 2014	Completed			101-500	101-500	Mixed age	III	Quadruple	Mental and behavioural disorders	NO		YES	DEC 2015	Lurasidone for the Treatment of Irritability Associated with Autistic Disorder (nih.gov)				NO	YES		February 25, 2016
1043	NCT01911429	D1050301, 2013-001695-38	A Trial Investigating the Efficacy and Safety of Insulin Degludec in Children and Adolescents With Type 1 Diabetes Mellitus	Industry	Included	0	2013	August 2013	DEC 2015	Completed			101-500	101-500	Adolescent	III	Quadruple	Mental and behavioural disorders	NO		YES	AUG 2017	Efficacy and Safety of Lurasidone in Adolescents with Schizophrenia: A 6-Week, Randomized Placebo-Controlled Study (nih.gov)				YES	YES		March 22, 2017
1044	NCT01732393		A Trial Investigating the Efficacy and Safety of Insulin Degludec in Children and Adolescents With Type 1 Diabetes Mellitus	0	Excluded	trial is registered ≥ 60 days after start day	2012	January 2010
1045	NCT01895023	FujianPH-TRC-130615	A Trial Investigating the Efficacy and Safety of Insulin Degludec in Children and Adolescents With Type 1 Diabetes Mellitus	Academic	Included	0	2013	September 2013	AUG 2014	Completed			101-500	101-500	Mixed age	IV	Quadruple	External causes of morbidity and mortality	YES	YES	YES	DEC 2020	https://pubmed.ncbi.nlm.nih.gov/32976205/				NO	NO	NO
1046	NCT01395485	20101281	A Trial Investigating the Efficacy and Safety of Insulin Degludec in Children and Adolescents With Type 1 Diabetes Mellitus	Industry	Included	0	2011	June 2011	2012	Withdrawn	Company/business decision		0-50	0-50	Combined	I	Triple	Diseases of the respiratory system	NO		NO						UNK	NO
1047	NCT01891890	IRB00066541, PCORI 527	A Trial Investigating the Efficacy and Safety of Insulin Degludec in Children and Adolescents With Type 1 Diabetes Mellitus	Academic	Included	0	2013	August 2013	2015	Terminated	Patient accrual	72	51-100	101-500	Mixed age	III	Single	Diseases of the nervous system	NO		NO						NO	YES		September 19, 2017
1048	NCT01393912		A Trial Investigating the Efficacy and Safety of Insulin Degludec in Children and Adolescents With Type 1 Diabetes Mellitus	0	Excluded	non randomized trial
1049	NCT01319838		A Trial Investigating the Efficacy and Safety of Insulin Degludec in Children and Adolescents With Type 1 Diabetes Mellitus	0	Excluded	non randomized trial
1050	NCT01529268	NASH-CyNCh	A Trial Investigating the Efficacy and Safety of Insulin Degludec in Children and Adolescents With Type 1 Diabetes Mellitus	Other	Included	0	2012	June 2012	SEP 2015	Completed			101-500	101-500	Mixed age	III	Triple	Diseases of the digestive system	YES	YES	YES	DEC 2016	https://pubmed.ncbi.nlm.nih.gov/27569726/				NO	YES		September 5, 2017
1051	NCT01500109	5110257	A Trial Investigating the Efficacy and Safety of Insulin Degludec in Children and Adolescents With Type 1 Diabetes Mellitus	Academic	Included	0	2011	November 2011	AUG 2014	Completed			0-50	0-50	Mixed age	UNK	Quadruple	Congenital malformations, deformations and chromosomal abnormalities	NO		YES	FEB 2014	Analgesic effectiveness of acetaminophen for primary cleft palate repair in young children: a randomized placebo controlled trial (wiley.com)				NO	YES		April 1, 2015
1052	NCT01714310	U01MH093582( U.S. NIH Grant/Contract )	A Trial Investigating the Efficacy and Safety of Insulin Degludec in Children and Adolescents With Type 1 Diabetes Mellitus	Academic	Included	0	2012	January 2013	JUN 2016	Completed			0-50	0-50	Mixed age	II	Quadruple	Mental and behavioural disorders	NO		YES	MAR 2020	A Double-Blind Randomized Placebo-Controlled Trial of Citalopram Adjunctive to Stimulant Medication in Youth With Chronic Severe Irritability (nih.gov)				NO	YES		February 26, 2018
1053	NCT01680471	ECho2012	A Trial Investigating the Efficacy and Safety of Insulin Degludec in Children and Adolescents With Type 1 Diabetes Mellitus	Academic	Included	0	2012	July 2012	NOV 2012	Completed			51-100	101-500	Mixed age	UNK	Quadruple	External causes of morbidity and mortality	NO		YES	JAN 2014	20140600_0-00017.pdf (silverchair.com)				NO	NO	NO
1054	NCT01620229		A Trial Investigating the Efficacy and Safety of Insulin Degludec in Children and Adolescents With Type 1 Diabetes Mellitus	0	Excluded	non randomized trial
1055	NCT01616680		A Trial Investigating the Efficacy and Safety of Insulin Degludec in Children and Adolescents With Type 1 Diabetes Mellitus	0	Excluded	non randomized trial
1056	NCT02012985	OC5-DB-01	A Trial Investigating the Efficacy and Safety of Insulin Degludec in Children and Adolescents With Type 1 Diabetes Mellitus	Industry	Included	0	2013	December 2013	JAN 2015	Completed			0-50	0-50	Combined	II	Quadruple	Endocrine, nutritional and metabolic diseases	NO		YES	DEC 2016	A randomised Phase I/II trial to evaluate the efficacy and safety of orally administered Oxalobacter formigenes to treat primary hyperoxaluria (springer.com)				YES	YES	YES	May 2017
1057	NCT01519167		A Trial Investigating the Efficacy and Safety of Insulin Degludec in Children and Adolescents With Type 1 Diabetes Mellitus	0	Excluded	non randomized trial
1058	NCT02022956		A Trial Investigating the Efficacy and Safety of Insulin Degludec in Children and Adolescents With Type 1 Diabetes Mellitus	0	Excluded	non randomized trial
1059	NCT02002039		A Trial Investigating the Efficacy and Safety of Insulin Degludec in Children and Adolescents With Type 1 Diabetes Mellitus	0	Excluded	trial is registered ≥ 60 days after start day	2013	June 2012
1060	NCT01930331	IHI	A Trial Investigating the Efficacy and Safety of Insulin Degludec in Children and Adolescents With Type 1 Diabetes Mellitus	Academic	Included	0	2013	January 7, 2014	JUN 2015	Completed			51-100	51-100	Combined	IV	Open label	Certain infectious and parasitic diseases	YES	YES	YES	MAY 2022	https://pubmed.ncbi.nlm.nih.gov/35465706/				NO	NO	NO
1061	NCT01971476		A Trial Investigating the Efficacy and Safety of Insulin Degludec in Children and Adolescents With Type 1 Diabetes Mellitus	0	Excluded	non randomized trial
1062	NCT01934959		A Trial Investigating the Efficacy and Safety of Insulin Degludec in Children and Adolescents With Type 1 Diabetes Mellitus	0	Excluded	non randomized trial
1063	NCT01913444		A Trial Investigating the Efficacy and Safety of Insulin Degludec in Children and Adolescents With Type 1 Diabetes Mellitus	0	Excluded	non randomized trial
1064	NCT01910649		A Trial Investigating the Efficacy and Safety of Insulin Degludec in Children and Adolescents With Type 1 Diabetes Mellitus	0	Excluded	non randomized trial
1065	NCT01909713		A Trial Investigating the Efficacy and Safety of Insulin Degludec in Children and Adolescents With Type 1 Diabetes Mellitus	0	Excluded	Not a drug intervention
1066	NCT01908764	C-13-023	A Trial Investigating the Efficacy and Safety of Insulin Degludec in Children and Adolescents With Type 1 Diabetes Mellitus	Industry	Included	0	2013	November 2014	2015	Withdrawn	Company/business decision		0-50	0-50	Mixed age	I	Open label	Diseases of the ear and mastoid process	NO		NO						NO	NO
1067	NCT01904773	D3032C00001	A Trial Investigating the Efficacy and Safety of Insulin Degludec in Children and Adolescents With Type 1 Diabetes Mellitus	Industry	Included	0	2013	August 2013	FEB 2015	Completed			0-50	0-50	Adolescent	II	Triple	Mental and behavioural disorders	NO		NO						NO	YES		July 25, 2016
1068	NCT01904292		A Trial Investigating the Efficacy and Safety of Insulin Degludec in Children and Adolescents With Type 1 Diabetes Mellitus	0	Excluded	non randomized trial
1069	NCT01904279		A Trial Investigating the Efficacy and Safety of Insulin Degludec in Children and Adolescents With Type 1 Diabetes Mellitus	0	Excluded	non randomized trial
1070	NCT01434017		A Trial Investigating the Efficacy and Safety of Insulin Degludec in Children and Adolescents With Type 1 Diabetes Mellitus	0	Excluded	trial is registered ≥ 60 days after start day	2011	November 2008
1071	NCT01893346		A Trial Investigating the Efficacy and Safety of Insulin Degludec in Children and Adolescents With Type 1 Diabetes Mellitus	0	Excluded	non randomized trial
1072	NCT01891136		A Trial Investigating the Efficacy and Safety of Insulin Degludec in Children and Adolescents With Type 1 Diabetes Mellitus	0	Excluded	non randomized trial
1073	NCT01510028		A Trial Investigating the Efficacy and Safety of Insulin Degludec in Children and Adolescents With Type 1 Diabetes Mellitus	0	Excluded	non randomized trial
1074	NCT01860573		A Trial Investigating the Efficacy and Safety of Insulin Degludec in Children and Adolescents With Type 1 Diabetes Mellitus	0	Excluded	trial is registered ≥ 60 days after start day	2013	November 2008
1075	NCT01859949		A Trial Investigating the Efficacy and Safety of Insulin Degludec in Children and Adolescents With Type 1 Diabetes Mellitus	0	Excluded	non randomized trial
1076	NCT01314508		A Trial Investigating the Efficacy and Safety of Insulin Degludec in Children and Adolescents With Type 1 Diabetes Mellitus	0	Excluded	non randomized trial
1077	NCT01844765		A Trial Investigating the Efficacy and Safety of Insulin Degludec in Children and Adolescents With Type 1 Diabetes Mellitus	0	Excluded	non randomized trial
1078	NCT01839656		A Trial Investigating the Efficacy and Safety of Insulin Degludec in Children and Adolescents With Type 1 Diabetes Mellitus	0	Excluded	non randomized trial
1079	NCT01835093		A Trial Investigating the Efficacy and Safety of Insulin Degludec in Children and Adolescents With Type 1 Diabetes Mellitus	0	Excluded	non randomized trial
1080	NCT01411852	5U01HL077863-07 ( U.S. NIH Grant/Contract )	A Trial Investigating the Efficacy and Safety of Insulin Degludec in Children and Adolescents With Type 1 Diabetes Mellitus	Academic	Included	0	2011	March 2012	APR 2013	Completed			101-500	101-500	Combined	II	Single	External causes of morbidity and mortality	NO		YES	APR 2015	nihms655894.pdf				NO	YES		October 20, 2014
1081	NCT01814241		A Trial Investigating the Efficacy and Safety of Insulin Degludec in Children and Adolescents With Type 1 Diabetes Mellitus	0	Excluded	non randomized trial
1082	NCT01805024		A Trial Investigating the Efficacy and Safety of Insulin Degludec in Children and Adolescents With Type 1 Diabetes Mellitus	0	Excluded	non randomized trial
1083	NCT01780246		A Trial Investigating the Efficacy and Safety of Insulin Degludec in Children and Adolescents With Type 1 Diabetes Mellitus	0	Excluded	non randomized trial
1084	NCT01778023	GH-3899, U1111-1125-4790, 2015-002613-30	A Trial Investigating the Efficacy and Safety of Insulin Degludec in Children and Adolescents With Type 1 Diabetes Mellitus	Industry	Included	0	2013	January 17, 2013	DEC 2014	Completed			51-100	51-100	Mixed age	III	Open label	Diseases of the musculoskeletal system and connective tissue	YES	YES	YES	APR 2020	https://clinicaltrials.gov/ct2/bye/rQoPWwoRrXS9-i-wudNgpQDxudhWudNzlXNiZip9Ei7ym67VZRFnLKC8-gFtA6h9Ei4L3BUgWwNG0it.	Safety and Efficacy Evaluation of Human Growth Hormone (GH) Therapy in Patients with Idiopathic Short Stature (ISS) in Korea - a Randomized Controlled Trial; Min Ho Jung, Byung-Kyu Suh, Cheol Woo Ko et al.; 028-042-GH-Pediatrics (posters) ENDO meeting 2016, Boston Massachusetts			YES	YES		October 5, 2016
1085	NCT01775462		A Trial Investigating the Efficacy and Safety of Insulin Degludec in Children and Adolescents With Type 1 Diabetes Mellitus	0	Excluded	non randomized trial
1086	NCT01773174		A Trial Investigating the Efficacy and Safety of Insulin Degludec in Children and Adolescents With Type 1 Diabetes Mellitus	0	Excluded	non randomized trial
1087	NCT01761292		A Trial Investigating the Efficacy and Safety of Insulin Degludec in Children and Adolescents With Type 1 Diabetes Mellitus	0	Excluded	non randomized trial
1088	NCT01372150	B2061014, 3151A6-3356, 2008-002063-13	A Trial Investigating the Efficacy and Safety of Insulin Degludec in Children and Adolescents With Type 1 Diabetes Mellitus	Industry	Included	0	2011	November 17, 2011	MAR 2015	Completed			101-500	101-500	Mixed age	III	Triple	Mental and behavioural disorders	NO		YES	FEB 2018	CAP-2017-0100-ver9-Weihs_4P 36..46 (nih.gov)				YES	YES		November 20, 2015
1089	NCT01731600		A Trial Investigating the Efficacy and Safety of Insulin Degludec in Children and Adolescents With Type 1 Diabetes Mellitus	0	Excluded	non randomized trial
1090	NCT01707290		A Trial Investigating the Efficacy and Safety of Insulin Degludec in Children and Adolescents With Type 1 Diabetes Mellitus	0	Excluded	non randomized trial
1091	NCT01718041		A Trial Investigating the Efficacy and Safety of Insulin Degludec in Children and Adolescents With Type 1 Diabetes Mellitus	0	Excluded	non randomized trial
1092	NCT01705145		A Trial Investigating the Efficacy and Safety of Insulin Degludec in Children and Adolescents With Type 1 Diabetes Mellitus	0	Excluded	non randomized trial
1093	NCT01703988		A Trial Investigating the Efficacy and Safety of Insulin Degludec in Children and Adolescents With Type 1 Diabetes Mellitus	0	Excluded	non randomized trial
1094	NCT01690650		A Trial Investigating the Efficacy and Safety of Insulin Degludec in Children and Adolescents With Type 1 Diabetes Mellitus	0	Excluded	non randomized trial
1095	NCT01996891		A Trial Investigating the Efficacy and Safety of Insulin Degludec in Children and Adolescents With Type 1 Diabetes Mellitus	0	Excluded	Not a drug intervention
1096	NCT01688674		A Trial Investigating the Efficacy and Safety of Insulin Degludec in Children and Adolescents With Type 1 Diabetes Mellitus	0	Excluded	trial is registered ≥ 60 days after start day	2012	February 2012
1097	NCT01660321		A Trial Investigating the Efficacy and Safety of Insulin Degludec in Children and Adolescents With Type 1 Diabetes Mellitus	0	Excluded	non randomized trial
1098	NCT01652885		A Trial Investigating the Efficacy and Safety of Insulin Degludec in Children and Adolescents With Type 1 Diabetes Mellitus	0	Excluded	non randomized trial
1099	NCT02007447		A Trial Investigating the Efficacy and Safety of Insulin Degludec in Children and Adolescents With Type 1 Diabetes Mellitus	0	Excluded	final confirmed status after December 31, 2017	2013	June 2015	2018
1100	NCT01626924		A Trial Investigating the Efficacy and Safety of Insulin Degludec in Children and Adolescents With Type 1 Diabetes Mellitus	0	Excluded	non randomized trial
1101	NCT01603355		A Trial Investigating the Efficacy and Safety of Insulin Degludec in Children and Adolescents With Type 1 Diabetes Mellitus	0	Excluded	non randomized trial
1102	NCT01598454		A Trial Investigating the Efficacy and Safety of Insulin Degludec in Children and Adolescents With Type 1 Diabetes Mellitus	0	Excluded	non randomized trial
1103	NCT01945957	U54HD079124-01 ( U.S. NIH Grant/Contract ), E 12-2622	A Trial Investigating the Efficacy and Safety of Insulin Degludec in Children and Adolescents With Type 1 Diabetes Mellitus	Academic	Included	0	2013	September 2014	2017	Completed			0-50	0-50	Mixed age	I	Triple	Mental and behavioural disorders	NO		NO						NO	NO	NO
1104	NCT01589991		A Trial Investigating the Efficacy and Safety of Insulin Degludec in Children and Adolescents With Type 1 Diabetes Mellitus	0	Excluded	Not a drug intervention
1105	NCT01899144	ABS-AS-202	A Trial Investigating the Efficacy and Safety of Insulin Degludec in Children and Adolescents With Type 1 Diabetes Mellitus	Industry	Included	0	2013	July 2013	OCT 2013	Completed			51-100	51-100	Mixed age	II	Quadruple	Diseases of the respiratory system	YES	YES	YES	SEP 2016	https://clinicaltrials.gov/ct2/bye/rQoPWwoRrXS9-i-wudNgpQDxudhWudNzlXNiZip9Ei7ym67VZR0wcgCwLR0tA6h9Ei4L3BUgWwNG0it.	https://clinicaltrials.gov/ct2/bye/rQoPWwoRrXS9-i-wudNgpQDxudhWudNzlXNiZip9Ei7ym67VZR0wLR0R-RC5A6h9Ei4L3BUgWwNG0it.			NO	YES		February 8, 2016
1106	NCT01586052		A Trial Investigating the Efficacy and Safety of Insulin Degludec in Children and Adolescents With Type 1 Diabetes Mellitus	0	Excluded	non randomized trial
1107	NCT01585649		A Trial Investigating the Efficacy and Safety of Insulin Degludec in Children and Adolescents With Type 1 Diabetes Mellitus	0	Excluded	non randomized trial
1108	NCT01585155		A Trial Investigating the Efficacy and Safety of Insulin Degludec in Children and Adolescents With Type 1 Diabetes Mellitus	0	Excluded	non randomized trial
1109	NCT01371734	B2061032, 3151A6-3343, 2008-001875-32	A Trial Investigating the Efficacy and Safety of Insulin Degludec in Children and Adolescents With Type 1 Diabetes Mellitus	Industry	Included	0	2011	August 2011	SEP 2015	Completed			101-500	101-500	Mixed age	III	Triple	Mental and behavioural disorders	YES	YES	YES	FEB 2018	https://clinicaltrials.gov/ct2/bye/rQoPWwoRrXS9-i-wudNgpQDxudhWudNzlXNiZip9Ei7ym67VZR05aK48-K4BA6h9Ei4L3BUgWwNG0it.				YES	YES		March 20, 2017
1110	NCT01994642	71205503	A Trial Investigating the Efficacy and Safety of Insulin Degludec in Children and Adolescents With Type 1 Diabetes Mellitus	Industry	Included	0	2013	November 2013	2015	Terminated	Regulatory issue	203	101-500	101-500	Mixed age	III	Double	Diseases of the ear and mastoid process	NO		NO						NO	NO
1111	NCT01552096		A Trial Investigating the Efficacy and Safety of Insulin Degludec in Children and Adolescents With Type 1 Diabetes Mellitus	0	Excluded	trial is registered ≥ 60 days after start day	2012	December 2011
1112	NCT01856959		A Trial Investigating the Efficacy and Safety of Insulin Degludec in Children and Adolescents With Type 1 Diabetes Mellitus	0	Excluded	trial is registered ≥ 60 days after start day	2013	November 2011
1113	NCT01544166		A Trial Investigating the Efficacy and Safety of Insulin Degludec in Children and Adolescents With Type 1 Diabetes Mellitus	0	Excluded	non randomized trial
1114	NCT01540409		A Trial Investigating the Efficacy and Safety of Insulin Degludec in Children and Adolescents With Type 1 Diabetes Mellitus	0	Excluded	non randomized trial
1115	NCT01536483	BRD/10/04-H	A Trial Investigating the Efficacy and Safety of Insulin Degludec in Children and Adolescents With Type 1 Diabetes Mellitus	Academic	Included	0	2012	February 2012	2016	Terminated	Informative termination	61	51-100	101-500	Pretern, newborn, infant	III	Double	Certain conditions originating in the perinatal period	NO		NO						YES	NO
1116	NCT01848769		A Trial Investigating the Efficacy and Safety of Insulin Degludec in Children and Adolescents With Type 1 Diabetes Mellitus	0	Excluded	trial is registered ≥ 60 days after start day	2013	September 2009
1117	NCT01749501		A Trial Investigating the Efficacy and Safety of Insulin Degludec in Children and Adolescents With Type 1 Diabetes Mellitus	0	Excluded	trial is registered ≥ 60 days after start day	2012	January 2011
1118	NCT01948336		A Trial Investigating the Efficacy and Safety of Insulin Degludec in Children and Adolescents With Type 1 Diabetes Mellitus	0	Excluded	trial is registered ≥ 60 days after start day	2013	April 2012
1119	NCT01319448	5856	A Trial Investigating the Efficacy and Safety of Insulin Degludec in Children and Adolescents With Type 1 Diabetes Mellitus	Academic	Included	0	2011	September 2011	APR 2013	Completed			101-500	101-500	Combined	II	Open label	Certain infectious and parasitic diseases	YES	YES	YES	AUG 2015	https://clinicaltrials.gov/ct2/bye/rQoPWwoRrXS9-i-wudNgpQDxudhWudNzlXNiZip9Ei7ym67VZR08-R4jOg0BA6h9Ei4L3BUgWwNG0it.				NO	NO	NO
1120	NCT01494701		A Trial Investigating the Efficacy and Safety of Insulin Degludec in Children and Adolescents With Type 1 Diabetes Mellitus	0	Excluded	non randomized trial
1121	NCT01494584		A Trial Investigating the Efficacy and Safety of Insulin Degludec in Children and Adolescents With Type 1 Diabetes Mellitus	0	Excluded	non randomized trial
1122	NCT01493778		A Trial Investigating the Efficacy and Safety of Insulin Degludec in Children and Adolescents With Type 1 Diabetes Mellitus	0	Excluded	non randomized trial
1123	NCT01799109		A Trial Investigating the Efficacy and Safety of Insulin Degludec in Children and Adolescents With Type 1 Diabetes Mellitus	0	Excluded	trial is registered ≥ 60 days after start day	2013	November 2011
1124	NCT01487837	KEK-ZH-Nr. 2011-0440	A Trial Investigating the Efficacy and Safety of Insulin Degludec in Children and Adolescents With Type 1 Diabetes Mellitus	Academic	Included	0	2011	January 2012	OCT 2014	Completed			51-100	51-100	Mixed age	IV	Single	Diseases of the blood and blood-forming organs and certain disorders involving the immune mechanism	YES	YES	YES	AUG 2015	Haas T, Spielmann N, Restin T, Seifert B, Henze G, Obwegeser J, Min K, Jeszenszky D, Weiss M, Schmugge M. Higher fibrinogen concentrations for reduction of transfusion requirements during major paediatric surgery: A prospective randomised controlled trial. Br J Anaesth. 2015 Aug;115(2):234-43. doi: 10.1093/bja/aev136. Epub 2015 May 15.	https://clinicaltrials.gov/ct2/bye/rQoPWwoRrXS9-i-wudNgpQDxudhWudNzlXNiZip9Ei7ym67VZR08xK4naRFVA6h9Ei4L3BUgWwNG0it.			YES	NO	NO
1125	NCT01482143	CAFQ056B2154, 2011-004867-65	A Trial Investigating the Efficacy and Safety of Insulin Degludec in Children and Adolescents With Type 1 Diabetes Mellitus	Industry	Included	0	2011	March 2012	OCT 2013	Completed			0-50	0-50	Mixed age	I	Open label	Congenital malformations, deformations and chromosomal abnormalities	NO		NO						YES	YES	YES	Jul 2015
1126	NCT01480947		A Trial Investigating the Efficacy and Safety of Insulin Degludec in Children and Adolescents With Type 1 Diabetes Mellitus	0	Excluded	trial is registered ≥ 60 days after start day	2011	February 2009
1127	NCT01476696		A Trial Investigating the Efficacy and Safety of Insulin Degludec in Children and Adolescents With Type 1 Diabetes Mellitus	0	Excluded	non randomized trial
1128	NCT01455701		A Trial Investigating the Efficacy and Safety of Insulin Degludec in Children and Adolescents With Type 1 Diabetes Mellitus	0	Excluded	non randomized trial
1129	NCT01438801		A Trial Investigating the Efficacy and Safety of Insulin Degludec in Children and Adolescents With Type 1 Diabetes Mellitus	0	Excluded	non randomized trial
1130	NCT01431534		A Trial Investigating the Efficacy and Safety of Insulin Degludec in Children and Adolescents With Type 1 Diabetes Mellitus	0	Excluded	non randomized trial
1131	NCT01428154		A Trial Investigating the Efficacy and Safety of Insulin Degludec in Children and Adolescents With Type 1 Diabetes Mellitus	0	Excluded	non randomized trial
1132	NCT01425190		A Trial Investigating the Efficacy and Safety of Insulin Degludec in Children and Adolescents With Type 1 Diabetes Mellitus	0	Excluded	non randomized trial
1133	NCT01834820		A Trial Investigating the Efficacy and Safety of Insulin Degludec in Children and Adolescents With Type 1 Diabetes Mellitus	0	Excluded	trial is registered ≥ 60 days after start day	2013	January 2013
1134	NCT01947114		A Trial Investigating the Efficacy and Safety of Insulin Degludec in Children and Adolescents With Type 1 Diabetes Mellitus	0	Excluded	trial is registered ≥ 60 days after start day	2013	November 2005
1135	NCT02002884		A Trial Investigating the Efficacy and Safety of Insulin Degludec in Children and Adolescents With Type 1 Diabetes Mellitus	0	Excluded	final confirmed status after December 31, 2017	2013	March 28, 2014	2018
1136	NCT01880307		A Trial Investigating the Efficacy and Safety of Insulin Degludec in Children and Adolescents With Type 1 Diabetes Mellitus	0	Excluded	recruitment criteria doesn´t meet inclusion criteria	2013	January 2013
1137	NCT01404234		A Trial Investigating the Efficacy and Safety of Insulin Degludec in Children and Adolescents With Type 1 Diabetes Mellitus	0	Excluded	non randomized trial
1138	NCT01388764		A Trial Investigating the Efficacy and Safety of Insulin Degludec in Children and Adolescents With Type 1 Diabetes Mellitus	0	Excluded	non randomized trial
1139	NCT01382212		A Trial Investigating the Efficacy and Safety of Insulin Degludec in Children and Adolescents With Type 1 Diabetes Mellitus	0	Excluded	non randomized trial
1140	NCT01371721		A Trial Investigating the Efficacy and Safety of Insulin Degludec in Children and Adolescents With Type 1 Diabetes Mellitus	0	Excluded	non randomized trial
1141	NCT01371708		A Trial Investigating the Efficacy and Safety of Insulin Degludec in Children and Adolescents With Type 1 Diabetes Mellitus	0	Excluded	non randomized trial
1142	NCT01367314		A Trial Investigating the Efficacy and Safety of Insulin Degludec in Children and Adolescents With Type 1 Diabetes Mellitus	0	Excluded	trial is registered ≥ 60 days after start day	2011	August 2009
1143	NCT01363908		A Trial Investigating the Efficacy and Safety of Insulin Degludec in Children and Adolescents With Type 1 Diabetes Mellitus	0	Excluded	non randomized trial
1144	NCT01359969		A Trial Investigating the Efficacy and Safety of Insulin Degludec in Children and Adolescents With Type 1 Diabetes Mellitus	0	Excluded	non randomized trial
1145	NCT01691690	IRB12-00097	A Trial Investigating the Efficacy and Safety of Insulin Degludec in Children and Adolescents With Type 1 Diabetes Mellitus	Academic	Included	0	2012	October 2012	JUL 2016	Completed			101-500	101-500	Mixed age	II	Triple	Diseases of the respiratory system	YES	NO	YES	SEP 2017	https://meridian.allenpress.com/jppt/article/22/5/344/81876/Double-Blind-Randomized-Placebo-Controlled-Trial				NO	YES		April 6, 2017
1146	NCT01985581	RES 13-001	A Trial Investigating the Efficacy and Safety of Insulin Degludec in Children and Adolescents With Type 1 Diabetes Mellitus	Academic	Included	0	2013	October 2013	MAR 2015	Completed			0-50	0-50	Mixed age	IV	Quadruple	Mental and behavioural disorders	NO		YES	JAN 2018	A Controlled Trial of Extended-Release Guanfacine and Psychostimulants on Executive Function and ADHD - Judy P. M. van Stralen, 2020 (sagepub.com)				NO	YES		May 23, 2016
1147	NCT01335295		A Trial Investigating the Efficacy and Safety of Insulin Degludec in Children and Adolescents With Type 1 Diabetes Mellitus	0	Excluded	non randomized trial
1148	NCT01634152	205.446, 2011-001777-43	A Trial Investigating the Efficacy and Safety of Insulin Degludec in Children and Adolescents With Type 1 Diabetes Mellitus	Industry	Included	0	2012	July 2012	MAY 2015	Completed			101-500	101-500	School age	III	Double	Diseases of the respiratory system	NO		YES	NOV 2017	A phase III randomized controlled trial of tiotropium add-on therapy in children with severe symptomatic asthma - Journal of Allergy and Clinical Immunology (jacionline.org)				YES	YES		December 21, 2015
1149	NCT01634139	205.445, 2011-001758-26	A Trial Investigating the Efficacy and Safety of Insulin Degludec in Children and Adolescents With Type 1 Diabetes Mellitus	Industry	Included	0	2012	July 2012	DEC 2015	Completed			101-500	101-500	School age	III	Double	Diseases of the respiratory system	NO		YES	NOV 2016	P156 Efficacy, safety and tolerability of once-daily tiotropium respimat® add-on therapy in children with moderate symptomatic asthma | Thorax (bmj.com)				YES	YES		July 12, 2016
1150	NCT01634113	205.443, 2011-005512-28	A Trial Investigating the Efficacy and Safety of Insulin Degludec in Children and Adolescents With Type 1 Diabetes Mellitus	Industry	Included	0	2012	July 2012	DEC 2014	Completed			101-500	101-500	Toddler and preschool	II	Double	Diseases of the respiratory system	YES	YES	YES	APR 2018	https://clinicaltrials.gov/ct2/bye/rQoPWwoRrXS9-i-wudNgpQDxudhWudNzlXNiZip9Ei7ym67VZR05cR48SR4RA6h9Ei4L3BUgWwNG0it.	https://clinicaltrials.gov/ct2/bye/rQoPWwoRrXS9-i-wudNgpQDxudhWudNzlXNiZip9Ei7ym67VZR05Fg0jWg0nA6h9Ei4L3BUgWwNG0it.			YES	YES		June 23, 2015
1151	NCT01893411	MRZ60201_3070_1, 2012-005054-30	A Trial Investigating the Efficacy and Safety of Insulin Degludec in Children and Adolescents With Type 1 Diabetes Mellitus	Industry	Included	0	2013	June 2013	MAY 2016	Completed			101-500	101-500	Mixed age	III	Double	Diseases of the nervous system	YES	YES	YES	SEP 2021	https://clinicaltrials.gov/ct2/bye/rQoPWwoRrXS9-i-wudNgpQDxudhWudNzlXNiZip9Ei7ym67VZRFVEKCncg0VA6h9Ei4L3BUgWwNG0it.				YES	YES		May 12, 2017
1152	NCT01302860		A Trial Investigating the Efficacy and Safety of Insulin Degludec in Children and Adolescents With Type 1 Diabetes Mellitus	0	Excluded	non randomized trial
1153	NCT01300923		A Trial Investigating the Efficacy and Safety of Insulin Degludec in Children and Adolescents With Type 1 Diabetes Mellitus	0	Excluded	non randomized trial
1154	NCT01701505	SR 2-03	A Trial Investigating the Efficacy and Safety of Insulin Degludec in Children and Adolescents With Type 1 Diabetes Mellitus	Industry	Included	0	2012	October 2012	OCT 2012	Completed			0-50	0-50	Mixed age	II	Open label	External causes of morbidity and mortality	NO		NO						NO	YES		August 30, 2017
1155	NCT01284530	538P107	A Trial Investigating the Efficacy and Safety of Insulin Degludec in Children and Adolescents With Type 1 Diabetes Mellitus	Industry	Included	0	2011	January 2011	2012	Completed			0-50	0-50	Mixed age	II	Open label	Diseases of the nervous system	NO		NO						NO	NO	NO
1156	NCT01606306	AsthmaNet 004, 1U10HL098115 ( U.S. NIH Grant/Contract )	A Trial Investigating the Efficacy and Safety of Insulin Degludec in Children and Adolescents With Type 1 Diabetes Mellitus	Academic	Included	0	2012	February 2013	APR 2015	Completed			101-500	101-500	Combined	III	Quadruple	Diseases of the respiratory system	YES	YES	YES	DEC 2016	https://clinicaltrials.gov/ct2/bye/rQoPWwoRrXS9-i-wudNgpQDxudhWudNzlXNiZip9Ei7ym67VZR0w-gFwaK4tA6h9Ei4L3BUgWwNG0it.				NO	YES		March 16, 2017
1157	NCT01319851		A Trial Investigating the Efficacy and Safety of Insulin Degludec in Children and Adolescents With Type 1 Diabetes Mellitus	0	Excluded	non randomized trial
1158	NCT01573767	106853	A Trial Investigating the Efficacy and Safety of Insulin Degludec in Children and Adolescents With Type 1 Diabetes Mellitus	Industry	Included	0	2012	April 2012	APR 2014	Completed			101-500	101-500	School age	II	Triple	Diseases of the respiratory system	YES	YES	YES	APR 2016	https://clinicaltrials.gov/ct2/bye/rQoPWwoRrXS9-i-wudNgpQDxudhWudNzlXNiZip9Ei7ym67VZR0wEg4VFR0BA6h9Ei4L3BUgWwNG0it.				YES	YES		April 3, 2015
1159	NCT01475032	CCD-0807-PR-0024, 2009-016757-18	A Trial Investigating the Efficacy and Safety of Insulin Degludec in Children and Adolescents With Type 1 Diabetes Mellitus	Industry	Included	0	2011	September 2011	SEP 2012	Completed			501-1000	501-1000	School age	III	Quadruple	Diseases of the respiratory system	NO		NO						YES	YES	YES	Jul 2016
1160	NCT01592747	MEM-MD-68	A Trial Investigating the Efficacy and Safety of Insulin Degludec in Children and Adolescents With Type 1 Diabetes Mellitus	Industry	Included	0	2012	September 2012	OCT 2013	Completed			101-500	51-100	Mixed age	II	Quadruple	Mental and behavioural disorders	NO		YES	NOV 2019	https://www.ncbi.nlm.nih.gov/pmc/articles/PMC6779018/pdf/10.1177_1362361318824103.pdf				YES	YES		April 24, 2019
1161	NCT01526161		A Trial Investigating the Efficacy and Safety of Insulin Degludec in Children and Adolescents With Type 1 Diabetes Mellitus	0	Excluded	trial is registered ≥ 60 days after start day	2012	April 2009
1162	NCT01550354	4-2011-0824	A Trial Investigating the Efficacy and Safety of Insulin Degludec in Children and Adolescents With Type 1 Diabetes Mellitus	Academic	Included	0	2012	February 2012	JAN 2014	Completed			101-500	101-500	Mixed age	UNK	Double	Congenital malformations, deformations and chromosomal abnormalities	YES	YES	YES	AUG 2021	https://clinicaltrials.gov/ct2/bye/rQoPWwoRrXS9-i-wudNgpQDxudhWudNzlXNiZip9Ei7ym67VZRFRxKCRLgFjA6h9Ei4L3BUgWwNG0it.				NO	NO	NO
1163	NCT01544114		A Trial Investigating the Efficacy and Safety of Insulin Degludec in Children and Adolescents With Type 1 Diabetes Mellitus	0	Excluded	non randomized trial
1164	NCT01578434		A Trial Investigating the Efficacy and Safety of Insulin Degludec in Children and Adolescents With Type 1 Diabetes Mellitus	0	Excluded	trial is registered ≥ 60 days after start day	2012	November 2007
1165	NCT01501786	ketamine in sedation	A Trial Investigating the Efficacy and Safety of Insulin Degludec in Children and Adolescents With Type 1 Diabetes Mellitus	Academic	Included	0	2011	January 2012	2013	Completed			101-500	101-500	Mixed age	UNK	Triple	Congenital malformations, deformations and chromosomal abnormalities	NO		NO						NO	NO	NO
1166	NCT01277523	205.456, 2010-021778-13	A Trial Investigating the Efficacy and Safety of Insulin Degludec in Children and Adolescents With Type 1 Diabetes Mellitus	Industry	Included	0	2011	January 2011	OCT 2013	Completed			101-500	101-500	Adolescent	III	Double	Diseases of the respiratory system	YES	YES	YES	JAN 2017	https://pubmed.ncbi.nlm.nih.gov/27811070/	https://clinicaltrials.gov/ct2/bye/rQoPWwoRrXS9-i-wudNgpQDxudhWudNzlXNiZip9Ei7ym67VZR0wORCjEgFtA6h9Ei4L3BUgWwNG0it.			YES	YES		October 20, 2014
1167	NCT01497405		A Trial Investigating the Efficacy and Safety of Insulin Degludec in Children and Adolescents With Type 1 Diabetes Mellitus	0	Excluded	Not a drug intervention
1168	NCT01722643		A Trial Investigating the Efficacy and Safety of Insulin Degludec in Children and Adolescents With Type 1 Diabetes Mellitus	0	Excluded	Not a drug intervention
1169	NCT01351298	H11-00602	A Trial Investigating the Efficacy and Safety of Insulin Degludec in Children and Adolescents With Type 1 Diabetes Mellitus	Academic	Included	0	2011	June 2011	JUN 2012	Completed			51-100	51-100	Mixed age	IV	Quadruple	Factors influencing health status and contact with health services	YES	YES	YES	DEC 2013	https://clinicaltrials.gov/ct2/bye/rQoPWwoRrXS9-i-wudNgpQDxudhWudNzlXNiZip9Ei7ym67VZR0VagCJWKCRA6h9Ei4L3BUgWwNG0it.				NO	NO	NO
1170	NCT01552915	SPD489-405	A Trial Investigating the Efficacy and Safety of Insulin Degludec in Children and Adolescents With Type 1 Diabetes Mellitus	Industry	Included	0	2012	April 17, 2012	JAN 2014	Completed			101-500	101-500	Adolescent	IV	Quadruple	Mental and behavioural disorders	YES	YES	YES	NOV 2017	https://clinicaltrials.gov/ct2/bye/rQoPWwoRrXS9-i-wudNgpQDxudhWudNzlXNiZip9Ei7ym67VZR0JxK4taKCJA6h9Ei4L3BUgWwNG0it.				YES	YES		December 11, 2014
1171	NCT01552902	2011-005452-34, SPD489-406	A Trial Investigating the Efficacy and Safety of Insulin Degludec in Children and Adolescents With Type 1 Diabetes Mellitus	Industry	Included	0	2012	April 3, 2012	MAY 2014	Completed			501-1000	501-1000	Adolescent	IV	Quadruple	Mental and behavioural disorders	YES	YES	YES	NOV 2017	https://clinicaltrials.gov/ct2/bye/rQoPWwoRrXS9-i-wudNgpQDxudhWudNzlXNiZip9Ei7ym67VZR0JxK4taKCJA6h9Ei4L3BUgWwNG0it.	https://pubmed.ncbi.nlm.nih.gov/28980198/			YES	YES		March 18, 2015
1172	NCT01506622		A Trial Investigating the Efficacy and Safety of Insulin Degludec in Children and Adolescents With Type 1 Diabetes Mellitus	0	Excluded	trial is registered ≥ 60 days after start day	2012	January 2011
1173	NCT01428193		A Trial Investigating the Efficacy and Safety of Insulin Degludec in Children and Adolescents With Type 1 Diabetes Mellitus	0	Excluded	non randomized trial
1174	NCT01574131	11-106	A Trial Investigating the Efficacy and Safety of Insulin Degludec in Children and Adolescents With Type 1 Diabetes Mellitus	Academic	Included	0	2012	May 2012	2016	Terminated	Funding issue	3	0-50	0-50	Combined	IV	Double	Injury, poisoning and certain other consequences of external causes	NO		NO						NO	NO
1175	NCT01687296	114220	A Trial Investigating the Efficacy and Safety of Insulin Degludec in Children and Adolescents With Type 1 Diabetes Mellitus	Industry	Included	0	2012	November 12, 2012	JUN 2013	Completed			101-500	101-500	Mixed age	III	Triple	Diseases of the respiratory system	NO		NO						NO	YES		January 30, 2018
1176	NCT01573910	C-10-051	A Trial Investigating the Efficacy and Safety of Insulin Degludec in Children and Adolescents With Type 1 Diabetes Mellitus	Industry	Included	0	2012	May 2012	APR 2014	Completed			501-1000	101-500	Combined	III	Single	Diseases of the eye and adnexa	NO		NO						NO	YES		May 12, 2015
1177	NCT01290913		A Trial Investigating the Efficacy and Safety of Insulin Degludec in Children and Adolescents With Type 1 Diabetes Mellitus	0	Excluded	non randomized trial
1178	NCT01421667		A Trial Investigating the Efficacy and Safety of Insulin Degludec in Children and Adolescents With Type 1 Diabetes Mellitus	0	Excluded	non randomized trial
1179	NCT01755286	201-201101	A Trial Investigating the Efficacy and Safety of Insulin Degludec in Children and Adolescents With Type 1 Diabetes Mellitus	Industry	Included	0	2012	December 2012	JUN 2013	Completed			51-100	51-100	Mixed age	I	Triple	Diseases of the eye and adnexa	NO		YES	MAR 2019	OTO-201 for the Treatment of Acute Otitis Externa: Results from a Phase 3 Randomized Clinical Study - John Ansley, Eric A. Mair, Hamid Namini, Chung H. Lu, Carl LeBel, 2019 (sagepub.com)				NO	NO	NO
1180	NCT01892748		A Trial Investigating the Efficacy and Safety of Insulin Degludec in Children and Adolescents With Type 1 Diabetes Mellitus	0	Excluded	trial is registered ≥ 60 days after start day	2013	July 2012
1181	NCT01348321		A Trial Investigating the Efficacy and Safety of Insulin Degludec in Children and Adolescents With Type 1 Diabetes Mellitus	0	Excluded	trial is registered ≥ 60 days after start day	2011	November 2008
1182	NCT01978535	12-009963	A Trial Investigating the Efficacy and Safety of Insulin Degludec in Children and Adolescents With Type 1 Diabetes Mellitus	Industry	Included	0	2013	December 17, 2014	2017	Terminated	Patient accrual	3	0-50	0-50	Combined	II	Quadruple	Symptoms, signs and abnormal clinical and laboratory findings, not elsewhere classified	NO		NO						NO	YES		November 17, 2017
1183	NCT01724190	285412	A Trial Investigating the Efficacy and Safety of Insulin Degludec in Children and Adolescents With Type 1 Diabetes Mellitus	Academic	Included	0	2012	November 2012	2014	Completed			0-50	51-100	Mixed age	UNK	Triple	Endocrine, nutritional and metabolic diseases	NO		NO						NO	NO	NO
1184	NCT01656070		A Trial Investigating the Efficacy and Safety of Insulin Degludec in Children and Adolescents With Type 1 Diabetes Mellitus	0	Excluded	trial is registered ≥ 60 days after start day	2012	April 2011
1185	NCT01656512		A Trial Investigating the Efficacy and Safety of Insulin Degludec in Children and Adolescents With Type 1 Diabetes Mellitus	0	Excluded	trial is registered ≥ 60 days after start day	2012	October 2011
1186	NCT01585831	1K23NS070337 ( U.S. NIH Grant/Contract ), 11-0874	A Trial Investigating the Efficacy and Safety of Insulin Degludec in Children and Adolescents With Type 1 Diabetes Mellitus	Academic	Included	0	2012	March 2012	OCT 2017	Completed			0-50	0-50	Mixed age	UNK	Triple	Congenital malformations, deformations and chromosomal abnormalities	YES	YES	YES	JUN 2020	https://clinicaltrials.gov/ct2/bye/rQoPWwoRrXS9-i-wudNgpQDxudhWudNzlXNiZip9Ei7ym67VZRFnLg4nxK48A6h9Ei4L3BUgWwNG0it.				NO	YES		August 10, 2021
1187	NCT01722227		A Trial Investigating the Efficacy and Safety of Insulin Degludec in Children and Adolescents With Type 1 Diabetes Mellitus	0	Excluded	final confirmed status after December 31, 2017	2012	November 2012	2018
1188	NCT01942577		A Trial Investigating the Efficacy and Safety of Insulin Degludec in Children and Adolescents With Type 1 Diabetes Mellitus	0	Excluded	Not a drug intervention
1189	NCT01747135		A Trial Investigating the Efficacy and Safety of Insulin Degludec in Children and Adolescents With Type 1 Diabetes Mellitus	0	Excluded	non randomized trial
1190	NCT01573286		A Trial Investigating the Efficacy and Safety of Insulin Degludec in Children and Adolescents With Type 1 Diabetes Mellitus	0	Excluded	non randomized trial
1191	NCT01902485		A Trial Investigating the Efficacy and Safety of Insulin Degludec in Children and Adolescents With Type 1 Diabetes Mellitus	0	Excluded	Not a drug intervention
1192	NCT01700192	P05607, MK-8237-001	A Trial Investigating the Efficacy and Safety of Insulin Degludec in Children and Adolescents With Type 1 Diabetes Mellitus	Industry	Included	0	2012	January 2013	APR 2015	Completed			>1000	>1000	Combined	III	Triple	Diseases of the respiratory system	YES	YES	YES	DEC 2016	https://clinicaltrials.gov/ct2/bye/rQoPWwoRrXS9-i-wudNgpQDxudhWudNzlXNiZip9Ei7ym67VZR0wLR0j-RC5A6h9Ei4L3BUgWwNG0it.	https://clinicaltrials.gov/ct2/bye/rQoPWwoRrXS9-i-wudNgpQDxudhWudNzlXNiZip9Ei7ym67VZRFnxR0BWRC5A6h9Ei4L3BUgWwNG0it.	https://clinicaltrials.gov/ct2/bye/rQoPWwoRrXS9-i-wudNgpQDxudhWudNzlXNiZip9Ei7ym67VZR05cgCBag48A6h9Ei4L3BUgWwNG0it.	https://clinicaltrials.gov/ct2/bye/rQoPWwoRrXS9-i-wudNgpQDxudhWudNzlXNiZip9Ei7ym67VZR05WRFnxgC5A6h9Ei4L3BUgWwNG0it.	NO	YES		March 3, 2017
1193	NCT01917773		A Trial Investigating the Efficacy and Safety of Insulin Degludec in Children and Adolescents With Type 1 Diabetes Mellitus	0	Excluded	non randomized trial
1194	NCT01685801	VX12-770-113	A Trial Investigating the Efficacy and Safety of Insulin Degludec in Children and Adolescents With Type 1 Diabetes Mellitus	Industry	Included	0	2012	September 2012	APR 2014	Completed			0-50	0-50	Combined	II	Double	Endocrine, nutritional and metabolic diseases	YES	YES	YES	JAN 2020	https://clinicaltrials.gov/ct2/bye/rQoPWwoRrXS9-i-wudNgpQDxudhWudNzlXNiZip9Ei7ym67VZRFj-K4VSRCwA6h9Ei4L3BUgWwNG0it.				NO	YES		May 19, 2015
1195	NCT01668485		A Trial Investigating the Efficacy and Safety of Insulin Degludec in Children and Adolescents With Type 1 Diabetes Mellitus	0	Excluded	Not a drug intervention
1196	NCT01518790		A Trial Investigating the Efficacy and Safety of Insulin Degludec in Children and Adolescents With Type 1 Diabetes Mellitus	0	Excluded	non randomized trial
1197	NCT01997255		A Trial Investigating the Efficacy and Safety of Insulin Degludec in Children and Adolescents With Type 1 Diabetes Mellitus	0	Excluded	non randomized trial
1198	NCT01880047		A Trial Investigating the Efficacy and Safety of Insulin Degludec in Children and Adolescents With Type 1 Diabetes Mellitus	0	Excluded	trial is registered ≥ 60 days after start day	2013	February 2013
1199	NCT01847872	SCC 1327	A Trial Investigating the Efficacy and Safety of Insulin Degludec in Children and Adolescents With Type 1 Diabetes Mellitus	Academic	Included	0	2013	July 2013	JUL 2015	Completed			>1000	>1000	Pretern, newborn, infant	IV	Open label	Certain infectious and parasitic diseases	YES	YES	YES	SEP 2017	https://clinicaltrials.gov/ct2/bye/rQoPWwoRrXS9-i-wudNgpQDxudhWudNzlXNiZip9Ei7ym67VZR0JWg4VagCBA6h9Ei4L3BUgWwNG0it.	https://clinicaltrials.gov/ct2/bye/rQoPWwoRrXS9-i-wudNgpQDxudhWudNzlXNiZip9Ei7ym67VZR0wFg0VLg0JA6h9Ei4L3BUgWwNG0it.			NO	NO	NO
1200	NCT01772368	FSS-AS-201	A Trial Investigating the Efficacy and Safety of Insulin Degludec in Children and Adolescents With Type 1 Diabetes Mellitus	Industry	Included	0	2013	January 2013	JUN 2013	Completed			51-100	51-100	Combined	II	Double	Diseases of the respiratory system	NO		NO						NO	YES		April 12, 2017
1201	NCT01457885		A Trial Investigating the Efficacy and Safety of Insulin Degludec in Children and Adolescents With Type 1 Diabetes Mellitus	0	Excluded	non randomized trial
1202	NCT01674933	GC12CO201	A Trial Investigating the Efficacy and Safety of Insulin Degludec in Children and Adolescents With Type 1 Diabetes Mellitus	Academic	Included	0	2012	October 2012	AUG 2017	Completed			>1000	>1000	Toddler and preschool	IV	Quadruple	Diseases of the digestive system	YES	YES	YES	DEC 2015	https://clinicaltrials.gov/ct2/bye/rQoPWwoRrXS9-i-wudNgpQDxudhWudNzlXNiZip9Ei7ym67VZR0BcK4jaKCjA6h9Ei4L3BUgWwNG0it.				YES	YES	YES	Feb 2019
1203	NCT01813058	IRB-P00003400	A Trial Investigating the Efficacy and Safety of Insulin Degludec in Children and Adolescents With Type 1 Diabetes Mellitus	Academic	Included	0	2013	January 2013	MAY 2016	Completed			101-500	101-500	Combined	II	Quadruple	Diseases of the musculoskeletal system and connective tissue	YES	NO	YES	APR 2015	https://clinicaltrials.gov/ct2/bye/rQoPWwoRrXS9-i-wudNgpQDxudhWudNzlXNiZip9Ei7ym67VZRC8-KCjaR4tA6h9Ei4L3BUgWwNG0it.	https://clinicaltrials.gov/ct2/bye/rQoPWwoRrXS9-i-wudNgpQDxudhWudNzlXNiZip9Ei7ym67VZR0jFg0VWgCJA6h9Ei4L3BUgWwNG0it.	https://clinicaltrials.gov/ct2/bye/rQoPWwoRrXS9-i-wudNgpQDxudhWudNzlXNiZip9Ei7ym67VZR0RFgFjOKC8A6h9Ei4L3BUgWwNG0it.		NO	YES		February 20, 2019
1204	NCT01409018		A Trial Investigating the Efficacy and Safety of Insulin Degludec in Children and Adolescents With Type 1 Diabetes Mellitus	0	Excluded	non randomized trial
1205	NCT01437995	ADV115922	A Trial Investigating the Efficacy and Safety of Insulin Degludec in Children and Adolescents With Type 1 Diabetes Mellitus	Academic	Included	0	2011	March 2012	OCT 2015	Completed			101-500	101-500	Combined	IV	Triple	Diseases of the respiratory system	YES	YES	YES	AUG 2018	https://clinicaltrials.gov/ct2/bye/rQoPWwoRrXS9-i-wudNgpQDxudhWudNzlXNiZip9Ei7ym67VZR05Og0ROKC5A6h9Ei4L3BUgWwNG0it.				NO	YES		April 25, 2017
1206	NCT02001012	NMRR-13-18375	A Trial Investigating the Efficacy and Safety of Insulin Degludec in Children and Adolescents With Type 1 Diabetes Mellitus	Academic	Included	0	2013	January 2014	MAR 2015	Completed			101-500	101-500	Combined	III	Open label	Certain infectious and parasitic diseases	YES	YES	YES	JAN 2018	https://pubmed.ncbi.nlm.nih.gov/29020373/	https://clinicaltrials.gov/ct2/bye/rQoPWwoRrXS9-i-wudNgpQDxudhWudNzlXNiZip9Ei7ym67VZRC5SK4VSK4VA6h9Ei4L3BUgWwNG0it.	https://clinicaltrials.gov/ct2/bye/rQoPWwoRrXS9-i-wudNgpQDxudhWudNzlXNiZip9Ei7ym67VZR0j-g0nLgFwA6h9Ei4L3BUgWwNG0it.	https://clinicaltrials.gov/ct2/bye/rQoPWwoRrXS9-i-wudNgpQDxudhWudNzlXNiZip9Ei7ym67VZRCJWRF5FgFtA6h9Ei4L3BUgWwNG0it.	NO	NO	NO
1207	NCT01915732		A Trial Investigating the Efficacy and Safety of Insulin Degludec in Children and Adolescents With Type 1 Diabetes Mellitus	0	Excluded	trial is registered ≥ 60 days after start day	2013	April 2013
1208	NCT01891435		A Trial Investigating the Efficacy and Safety of Insulin Degludec in Children and Adolescents With Type 1 Diabetes Mellitus	0	Excluded	trial is registered ≥ 60 days after start day	2013	January 2010
1209	NCT01276587		A Trial Investigating the Efficacy and Safety of Insulin Degludec in Children and Adolescents With Type 1 Diabetes Mellitus	0	Excluded	non randomized trial
1210	NCT01960114	AERPAI2001	A Trial Investigating the Efficacy and Safety of Insulin Degludec in Children and Adolescents With Type 1 Diabetes Mellitus	Industry	Included	0	2013	October 2013	APR 2014	Completed			101-500	101-500	Combined	II	Quadruple	Diseases of oral cavity, salivary glands and jaws	NO		NO						NO	YES		June 10, 2015
1211	NCT01573806	PEPS-SCH-001	A Trial Investigating the Efficacy and Safety of Insulin Degludec in Children and Adolescents With Type 1 Diabetes Mellitus	Academic	Included	0	2012	October 2012	2014	Withdrawn	Funding issue		0-50	51-100	Mixed age	II	Quadruple	Symptoms, signs and abnormal clinical and laboratory findings, not elsewhere classified	YES		YES		https://clinicaltrials.gov/ct2/bye/rQoPWwoRrXS9-i-wudNgpQDxudhWudNzlXNiZip9Ei7ym67VZR0tSRC8Lg4nA6h9Ei4L3BUgWwNG0it.	https://clinicaltrials.gov/ct2/bye/rQoPWwoRrXS9-i-wudNgpQDxudhWudNzlXNiZip9Ei7ym67VZR0t-R4j-K4wA6h9Ei4L3BUgWwNG0it.	https://clinicaltrials.gov/ct2/bye/rQoPWwoRrXS9-i-wudNgpQDxudhWudNzlXNiZip9Ei7ym67VZRC5Wg4BagCRA6h9Ei4L3BUgWwNG0it.		NO	NO
1212	NCT01666769		A Trial Investigating the Efficacy and Safety of Insulin Degludec in Children and Adolescents With Type 1 Diabetes Mellitus	0	Excluded	non randomized trial
1213	NCT01369121		A Trial Investigating the Efficacy and Safety of Insulin Degludec in Children and Adolescents With Type 1 Diabetes Mellitus	0	Excluded	non randomized trial
1214	NCT01631305		A Trial Investigating the Efficacy and Safety of Insulin Degludec in Children and Adolescents With Type 1 Diabetes Mellitus	0	Excluded	trial is registered ≥ 60 days after start day	2012	January 2012
1215	NCT01624428	1108008929	A Trial Investigating the Efficacy and Safety of Insulin Degludec in Children and Adolescents With Type 1 Diabetes Mellitus	Academic	Included	0	2012	June 2012	2013	Completed			0-50	0-50	Combined	I	Triple	Mental and behavioural disorders	NO		NO						NO	NO	NO
1216	NCT01933919	M13-970	A Trial Investigating the Efficacy and Safety of Insulin Degludec in Children and Adolescents With Type 1 Diabetes Mellitus	Industry	Included	0	2013	August 14, 2013	JUL 2016	Completed			0-50	0-50	Mixed age	III	Double	Mental and behavioural disorders	NO		NO						NO	YES		December 4, 2017
1217	NCT01662401		A Trial Investigating the Efficacy and Safety of Insulin Degludec in Children and Adolescents With Type 1 Diabetes Mellitus	0	Excluded	trial is registered ≥ 60 days after start day	2012	May 2008
1218	NCT01864551		A Trial Investigating the Efficacy and Safety of Insulin Degludec in Children and Adolescents With Type 1 Diabetes Mellitus	0	Excluded	non randomized trial
1219	NCT02020278		A Trial Investigating the Efficacy and Safety of Insulin Degludec in Children and Adolescents With Type 1 Diabetes Mellitus	0	Excluded	non randomized trial
1220	NCT01848119	2022-01-13	A Trial Investigating the Efficacy and Safety of Insulin Degludec in Children and Adolescents With Type 1 Diabetes Mellitus	Academic	Included	0	2013	May 2013	FEB 2014	Completed			101-500	101-500	Combined	UNK	Quadruple	Pregnancy, childbirth and the puerperium	NO		YES	AUG 2015	A Perioperative Course of Gabapentin Does Not Produce a Clinically Meaningful Improvement in Analgesia after Cesarean Delivery | Anesthesiology | American Society of Anesthesiologists (asahq.org)				NO	NO	NO
1221	NCT01661335	E 0413	A Trial Investigating the Efficacy and Safety of Insulin Degludec in Children and Adolescents With Type 1 Diabetes Mellitus	Academic	Included	0	2012	June 1, 2012	2017	Completed			0-50	0-50	Combined	III	Triple	Symptoms, signs and abnormal clinical and laboratory findings, not elsewhere classified	NO		NO						NO	NO	NO
1222	NCT01619644	CHUBX 2011/20	A Trial Investigating the Efficacy and Safety of Insulin Degludec in Children and Adolescents With Type 1 Diabetes Mellitus	Academic	Included	0	2012	April 2012	2014	Completed			0-50	51-100	Combined	II	Quadruple	Congenital malformations, deformations and chromosomal abnormalities	NO		NO						YES	NO	NO
1223	NCT01939028		A Trial Investigating the Efficacy and Safety of Insulin Degludec in Children and Adolescents With Type 1 Diabetes Mellitus	0	Excluded	non randomized trial
1224	NCT01793090	R-12-92	A Trial Investigating the Efficacy and Safety of Insulin Degludec in Children and Adolescents With Type 1 Diabetes Mellitus	Academic	Included	0	2013	January 2013	FEB 2017	Completed			0-50	0-50	Combined	II	Quadruple	Endocrine, nutritional and metabolic diseases	YES	NO	YES	JAN 2015	The proteome of cblC defect: in vivo elucidation of altered cellular pathways in humans - Caterino - 2015 - Journal of Inherited Metabolic Disease - Wiley Online Library				YES	NO	NO
1225	NCT01929642		A Trial Investigating the Efficacy and Safety of Insulin Degludec in Children and Adolescents With Type 1 Diabetes Mellitus	0	Excluded	non randomized trial
1226	NCT01880723		A Trial Investigating the Efficacy and Safety of Insulin Degludec in Children and Adolescents With Type 1 Diabetes Mellitus	0	Excluded	non randomized trial
1227	NCT01971645	IRB13-00610	A Trial Investigating the Efficacy and Safety of Insulin Degludec in Children and Adolescents With Type 1 Diabetes Mellitus	Academic	Included	0	2013	July 2014	SEP 2016	Completed			51-100	0-50	Combined	III	Quadruple	Injury, poisoning and certain other consequences of external causes	YES	YES	YES	MAY 2018	https://clinicaltrials.gov/ct2/bye/rQoPWwoRrXS9-i-wudNgpQDxudhWudNzlXNiZip9Ei7ym67VZR05FgFwOg0BA6h9Ei4L3BUgWwNG0it.				NO	YES		March 20, 2018
1228	NCT01962103		A Trial Investigating the Efficacy and Safety of Insulin Degludec in Children and Adolescents With Type 1 Diabetes Mellitus	0	Excluded	non randomized trial
1229	NCT01962896		A Trial Investigating the Efficacy and Safety of Insulin Degludec in Children and Adolescents With Type 1 Diabetes Mellitus	0	Excluded	non randomized trial
1230	NCT01848457	13-009967, CHP12ST051 OS Pilot	A Trial Investigating the Efficacy and Safety of Insulin Degludec in Children and Adolescents With Type 1 Diabetes Mellitus	Academic	Included	0	2013	April 2013	OCT 2016	Completed			0-50	0-50	Combined	II	Open label	Neoplasms	YES	YES	YES	JUL 2018	https://clinicaltrials.gov/ct2/bye/rQoPWwoRrXS9-i-wudNgpQDxudhWudNzlXNiZip9Ei7ym67VZR05Wg48ER05A6h9Ei4L3BUgWwNG0it.				NO	YES		March 16, 2020
1231	NCT01863706	Misoprostol for PPH	A Trial Investigating the Efficacy and Safety of Insulin Degludec in Children and Adolescents With Type 1 Diabetes Mellitus	Academic	Included	0	2013	May 2013	DEC 2013	Completed			101-500	101-500	Combined	I	Double	Pregnancy, childbirth and the puerperium	YES	YES	YES	MAR 2014	https://clinicaltrials.gov/ct2/bye/rQoPWwoRrXS9-i-wudNgpQDxudhWudNzlXNiZip9Ei7ym67VZR0V-RFVaK4VA6h9Ei4L3BUgWwNG0it.				NO	NO	NO
1232	NCT01840813		A Trial Investigating the Efficacy and Safety of Insulin Degludec in Children and Adolescents With Type 1 Diabetes Mellitus	0	Excluded	non randomized trial
1233	NCT01472978	C diff 101, WCHOB 101	A Trial Investigating the Efficacy and Safety of Insulin Degludec in Children and Adolescents With Type 1 Diabetes Mellitus	Academic	Included	0	2011	December 2011	2014	Withdrawn	Patient accrual		0-50	0-50	Combined	UNK	Open label	Certain infectious and parasitic diseases	NO		NO						NO	NO
1234	NCT01802593	0169-12-WOMC	A Trial Investigating the Efficacy and Safety of Insulin Degludec in Children and Adolescents With Type 1 Diabetes Mellitus	Academic	Included	0	2013	February 2013	2015	Terminated	Funding issue	20	0-50	51-100	Mixed age	IV	Open label	Diseases of the digestive system	NO		NO						NO	NO
1235	NCT01863173		A Trial Investigating the Efficacy and Safety of Insulin Degludec in Children and Adolescents With Type 1 Diabetes Mellitus	0	Excluded	trial is registered ≥ 60 days after start day	2013	January 2012
1236	NCT01442727		A Trial Investigating the Efficacy and Safety of Insulin Degludec in Children and Adolescents With Type 1 Diabetes Mellitus	0	Excluded	trial is registered ≥ 60 days after start day	2011	December 2006
1237	NCT01857752		A Trial Investigating the Efficacy and Safety of Insulin Degludec in Children and Adolescents With Type 1 Diabetes Mellitus	0	Excluded	non randomized trial
1238	NCT01337635		A Trial Investigating the Efficacy and Safety of Insulin Degludec in Children and Adolescents With Type 1 Diabetes Mellitus	0	Excluded	trial is registered ≥ 60 days after start day	2011	November 2010
1239	NCT01759407	IRB16-00338	A Trial Investigating the Efficacy and Safety of Insulin Degludec in Children and Adolescents With Type 1 Diabetes Mellitus	Academic	Included	0	2013	May 2013	2016	Terminated	Informative termination	19	0-50	0-50	Mixed age	II	Triple	Injury, poisoning and certain other consequences of external causes	NO		NO						NO	YES		January 25, 2018
1240	NCT01718236	IGA NT 13906-4	A Trial Investigating the Efficacy and Safety of Insulin Degludec in Children and Adolescents With Type 1 Diabetes Mellitus	Academic	Included	0	2012	September 2012	JAN 2015	Completed			101-500	101-500	Combined	IV	Single	Pregnancy, childbirth and the puerperium	NO		YES	JUN 2014 (data z interim anylýzy)	https://journals.lww.com/ejanaesthesiology/Citation/2014/06001/Use_of_rocuronium_and_active_reversal_of.554.aspx				YES NO	NO	NO
1241	NCT01772953		A Trial Investigating the Efficacy and Safety of Insulin Degludec in Children and Adolescents With Type 1 Diabetes Mellitus	0	Excluded	non randomized trial
1242	NCT01715207		A Trial Investigating the Efficacy and Safety of Insulin Degludec in Children and Adolescents With Type 1 Diabetes Mellitus	0	Excluded	trial is registered ≥ 60 days after start day	2012	June 2010
1243	NCT01773096	MNTX-2013	A Trial Investigating the Efficacy and Safety of Insulin Degludec in Children and Adolescents With Type 1 Diabetes Mellitus	Academic	Included	0	2013	May 2013	2015	Completed			51-100	51-100	Combined	IV	Open label	Diseases of the digestive system	YES	NO	NO						NO	NO	NO
1244	NCT01642212	MPI-101-06	A Trial Investigating the Efficacy and Safety of Insulin Degludec in Children and Adolescents With Type 1 Diabetes Mellitus	Industry	Included	0	2012	July 23, 2012	OCT 2014	Completed			51-100	51-100	Combined	II	Quadruple	Diseases of the digestive system	YES	YES	YES	MAR 2017	https://pubmed.ncbi.nlm.nih.gov/27889574/	https://clinicaltrials.gov/ct2/bye/rQoPWwoRrXS9-i-wudNgpQDxudhWudNzlXNiZip9Ei7ym67VZRFtLR4nLR4JA6h9Ei4L3BUgWwNG0it.	https://clinicaltrials.gov/ct2/bye/rQoPWwoRrXS9-i-wudNgpQDxudhWudNzlXNiZip9Ei7ym67VZR05xR4ncg45A6h9Ei4L3BUgWwNG0it.	https://clinicaltrials.gov/ct2/bye/rQoPWwoRrXS9-i-wudNgpQDxudhWudNzlXNiZip9Ei7ym67VZR0wOK45LgFVA6h9Ei4L3BUgWwNG0it.	NO	YES		December 7, 2015
1245	NCT01716624		A Trial Investigating the Efficacy and Safety of Insulin Degludec in Children and Adolescents With Type 1 Diabetes Mellitus	0	Excluded	trial is registered ≥ 60 days after start day	2012	May 2011
1246	NCT01607203		A Trial Investigating the Efficacy and Safety of Insulin Degludec in Children and Adolescents With Type 1 Diabetes Mellitus	0	Excluded	trial is registered ≥ 60 days after start day	2012	November 2011
1247	NCT01755169	KiCK Pain	A Trial Investigating the Efficacy and Safety of Insulin Degludec in Children and Adolescents With Type 1 Diabetes Mellitus	Academic	Included	0	2012	January 2013	2015	Terminated	Patient accrual	7	0-50	51-100	Combined	II	Quadruple	Symptoms, signs and abnormal clinical and laboratory findings, not elsewhere classified	NO		NO						NO	YES		January 23, 2017
1248	NCT01556698		A Trial Investigating the Efficacy and Safety of Insulin Degludec in Children and Adolescents With Type 1 Diabetes Mellitus	0	Excluded	trial is registered ≥ 60 days after start day	2012	July 2011
1249	NCT01604785	Meckler01	A Trial Investigating the Efficacy and Safety of Insulin Degludec in Children and Adolescents With Type 1 Diabetes Mellitus	Academic	Included	0	2012	November 2012	AUG 2016	Completed			51-100	101-500	Mixed age	III	Single	Diseases of the nervous system	NO		YES	MAY 2018	Low-Dose Propofol for Pediatric Migraine: A Prospective, Randomized Controlled Trial - ScienceDirect				NO	YES		December 31, 2018
1250	NCT01675050	HUM00056045	A Trial Investigating the Efficacy and Safety of Insulin Degludec in Children and Adolescents With Type 1 Diabetes Mellitus	Academic	Included	0	2012	August 2012	2013	Terminated	Patient accrual	4	0-50	0-50	Mixed age	II	Quadruple	Symptoms, signs and abnormal clinical and laboratory findings, not elsewhere classified	NO		NO						NO	YES		June 21, 2017
1251	NCT01825655	HM20003779, IIS2012-003	A Trial Investigating the Efficacy and Safety of Insulin Degludec in Children and Adolescents With Type 1 Diabetes Mellitus	Academic	Included	0	2013	September 2014	2017	Terminated	Patient accrual	3	0-50	51-100	Mixed age	IV	Triple	Diseases of the skin and subcutaneous tissue	NO		NO						NO	YES		September 11, 2018
1252	NCT01614431		A Trial Investigating the Efficacy and Safety of Insulin Degludec in Children and Adolescents With Type 1 Diabetes Mellitus	0	Excluded	non randomized trial
1253	NCT01495481		A Trial Investigating the Efficacy and Safety of Insulin Degludec in Children and Adolescents With Type 1 Diabetes Mellitus	0	Excluded	non randomized trial
1254	NCT01468441	Fert-LG-Doutorado	A Trial Investigating the Efficacy and Safety of Insulin Degludec in Children and Adolescents With Type 1 Diabetes Mellitus	Academic	Included	0	2011	September 2011	MAR 2012	Completed			51-100	51-100	Combined	UNK	Single	Diseases of the genitourinary system	YES	YES	YES	MAY 2013	https://clinicaltrials.gov/ct2/bye/rQoPWwoRrXS9-i-wudNgpQDxudhWudNzlXNiZip9Ei7ym67VZR0RFKCV-gF5A6h9Ei4L3BUgWwNG0it.				NO	NO	NO
1255	NCT01601821		A Trial Investigating the Efficacy and Safety of Insulin Degludec in Children and Adolescents With Type 1 Diabetes Mellitus	0	Excluded	trial is registered ≥ 60 days after start day	2012	April 2006
1256	NCT01563835	2022-03-12	A Trial Investigating the Efficacy and Safety of Insulin Degludec in Children and Adolescents With Type 1 Diabetes Mellitus	Academic	Included	0	2012	March 2012	2014	Terminated	Patient accrual	42	0-50	51-100	Combined	UNK	Open label	Symptoms, signs and abnormal clinical and laboratory findings, not elsewhere classified	NO		NO						NO	NO
1257	NCT01700426		A Trial Investigating the Efficacy and Safety of Insulin Degludec in Children and Adolescents With Type 1 Diabetes Mellitus	0	Excluded	trial is registered ≥ 60 days after start day	2012	June 2011
1258	NCT01605903	11-054H	A Trial Investigating the Efficacy and Safety of Insulin Degludec in Children and Adolescents With Type 1 Diabetes Mellitus	Academic	Included	0	2012	May 3, 2012	FEB 2017	Completed			501-1000	>1000	Mixed age	II	Quadruple	Diseases of the respiratory system	YES	YES	YES	JUN 2019	https://pubmed.ncbi.nlm.nih.gov/30946442/				NO	YES		March 26, 2018
1259	NCT01462422		A Trial Investigating the Efficacy and Safety of Insulin Degludec in Children and Adolescents With Type 1 Diabetes Mellitus	Academic	Included	0	2011	December 2011	MAR 2014	Completed			>1000	>1000	Combined	UNK	Open label	Pregnancy, childbirth and the puerperium	YES	NO	YES	NOV 2020	https://clinicaltrials.gov/ct2/bye/rQoPWwoRrXS9-i-wudNgpQDxudhWudNzlXNiZip9Ei7ym67VZRFRSRFnLRCJA6h9Ei4L3BUgWwNG0it.				NO	NO	NO
1260	NCT01386255		A Trial Investigating the Efficacy and Safety of Insulin Degludec in Children and Adolescents With Type 1 Diabetes Mellitus	0	Excluded	trial is registered ≥ 60 days after start day	2012	April 2009
1261	NCT01406392	SUBMISO	A Trial Investigating the Efficacy and Safety of Insulin Degludec in Children and Adolescents With Type 1 Diabetes Mellitus	Academic	Included	0	2011	July 1, 2014	NOV 2016	Completed			101-500	101-500	Combined	IV	Quadruple	Pregnancy, childbirth and the puerperium	YES	YES	YES	APR 2018	https://clinicaltrials.gov/ct2/bye/rQoPWwoRrXS9-i-wudNgpQDxudhWudNzlXNiZip9Ei7ym67VZR05cg05LKCBA6h9Ei4L3BUgWwNG0it.				NO	NO	NO
1262	NCT01323010	Hidalba	A Trial Investigating the Efficacy and Safety of Insulin Degludec in Children and Adolescents With Type 1 Diabetes Mellitus	Academic	Included	0	2011	September 2011	APR 2014	Completed			101-500	101-500	Mixed age	UNK	Quadruple	Diseases of the respiratory system	YES	YES	YES	NOV 2016	https://pubmed.ncbi.nlm.nih.gov/27171324/	https://clinicaltrials.gov/ct2/bye/rQoPWwoRrXS9-i-wudNgpQDxudhWudNzlXNiZip9Ei7ym67VZR0wagFjFR0VA6h9Ei4L3BUgWwNG0it.			NO	YES		March 14, 2016
1263	NCT01534806		A Trial Investigating the Efficacy and Safety of Insulin Degludec in Children and Adolescents With Type 1 Diabetes Mellitus	0	Excluded	recruitment criteria doesn´t meet inclusion criteria	2012	January 2012	missing
1264	NCT01501890	sor003411ctil	A Trial Investigating the Efficacy and Safety of Insulin Degludec in Children and Adolescents With Type 1 Diabetes Mellitus	Academic	Included	0	2011	January 2012	2014	Withdrawn	None reported or unclear		0-50	101-500	Combined	UNK	Triple	Pregnancy, childbirth and the puerperium	YES		YES		https://clinicaltrials.gov/ct2/bye/rQoPWwoRrXS9-i-wudNgpQDxudhWudNzlXNiZip9Ei7ym67VZR0tWRCt-g0BA6h9Ei4L3BUgWwNG0it.				NO	NO
1265	NCT01408979	MgSO4	A Trial Investigating the Efficacy and Safety of Insulin Degludec in Children and Adolescents With Type 1 Diabetes Mellitus	Academic	Included	0	2011	August 2011	FEB 2012	Completed			101-500	101-500	Combined	IV	Quadruple	Pregnancy, childbirth and the puerperium	YES	YES	YES	SEP 2014	https://clinicaltrials.gov/ct2/bye/rQoPWwoRrXS9-i-wudNgpQDxudhWudNzlXNiZip9Ei7ym67VZR0VOKCt-g4wA6h9Ei4L3BUgWwNG0it.				NO	NO	NO
1266	NCT01472965	ETHEL	A Trial Investigating the Efficacy and Safety of Insulin Degludec in Children and Adolescents With Type 1 Diabetes Mellitus	Academic	Included	0	2011	December 29, 2011	NOV 2016	Completed			51-100	101-500	Combined	III	Quadruple	Certain infectious and parasitic diseases	YES	YES	YES	AUG 2018	https://clinicaltrials.gov/ct2/bye/rQoPWwoRrXS9-i-wudNgpQDxudhWudNzlXNiZip9Ei7ym67VZR05OK4VLgFnA6h9Ei4L3BUgWwNG0it.				NO	YES		November 13, 2017
1267	NCT01840410	CRFB002G2301, 2012-005417-38	A Trial Investigating the Efficacy and Safety of Insulin Degludec in Children and Adolescents With Type 1 Diabetes Mellitus	Industry	Included	0	2013	September 2013	NOV 2015	Completed			101-500	101-500	Combined	III	Triple	Diseases of the eye and adnexa	NO		YES	AUG 2018	Retina-216-1446 1464..1477 (nih.gov)				YES	YES		August 26, 2016
1268	NCT01846299	CRFB002G2302, 2012-005418-20	A Trial Investigating the Efficacy and Safety of Insulin Degludec in Children and Adolescents With Type 1 Diabetes Mellitus	Industry	Included	0	2013	October 2013	SEP 2015	Completed			101-500	101-500	Combined	III	Triple	Diseases of the eye and adnexa	NO		YES	JUN 2018	Efficacy and Safety of Ranibizumab 0.5 mg for the Treatment of Macular Edema Resulting from Uncommon Causes - Ophthalmology (aaojournal.org)				YES	YES		May 23, 2016
1269	NCT01387139		A Trial Investigating the Efficacy and Safety of Insulin Degludec in Children and Adolescents With Type 1 Diabetes Mellitus	0	Excluded	trial is registered ≥ 60 days after start day	2011	January 2011
1270	NCT01344759		A Trial Investigating the Efficacy and Safety of Insulin Degludec in Children and Adolescents With Type 1 Diabetes Mellitus	0	Excluded	trial is registered ≥ 60 days after start day	2011	June 2009
1271	NCT01526616		A Trial Investigating the Efficacy and Safety of Insulin Degludec in Children and Adolescents With Type 1 Diabetes Mellitus	0	Excluded	trial is registered ≥ 60 days after start day	2012	May 2010
1272	NCT01322048	110429	A Trial Investigating the Efficacy and Safety of Insulin Degludec in Children and Adolescents With Type 1 Diabetes Mellitus	Academic	Included	0	2011	August 2011	DEC 2016	Completed			0-50	0-50	Combined	II	Quadruple	Injury, poisoning and certain other consequences of external causes	YES	NO	YES	SEP 2012	https://clinicaltrials.gov/ct2/bye/rQoPWwoRrXS9-i-wudNgpQDxudhWudNzlXNiZip9Ei7ym67VZR0RERCROR4nA6h9Ei4L3BUgWwNG0it.				NO	YES		June 8, 2017
1273	NCT01534520	SFP-RBR001	A Trial Investigating the Efficacy and Safety of Insulin Degludec in Children and Adolescents With Type 1 Diabetes Mellitus	Academic	Included	0	2012	June 2012	MAY 2013	Completed			51-100	51-100	Combined	UNK	Triple	Symptoms, signs and abnormal clinical and laboratory findings, not elsewhere classified	YES	YES	YES	SEP 2016	https://clinicaltrials.gov/ct2/bye/rQoPWwoRrXS9-i-wudNgpQDxudhWudNzlXNiZip9Ei7ym67VZR0wLR4tFgCjA6h9Ei4L3BUgWwNG0it.				NO	YES		December 22, 2016
1274	NCT01293149	IRB11-00075	A Trial Investigating the Efficacy and Safety of Insulin Degludec in Children and Adolescents With Type 1 Diabetes Mellitus	Academic	Included	0	2011	April 2011	2013	Withdrawn	None reported or unclear		0-50	101-500	Combined	II	Quadruple	External causes of morbidity and mortality	NO		NO						NO	NO
1275	NCT01367912		A Trial Investigating the Efficacy and Safety of Insulin Degludec in Children and Adolescents With Type 1 Diabetes Mellitus	0	Excluded	trial is registered ≥ 60 days after start day	2011	February 2008
1276	NCT01601847	R01HL109293( U.S. NIH Grant/Contract )	A Trial Investigating the Efficacy and Safety of Insulin Degludec in Children and Adolescents With Type 1 Diabetes Mellitus	Academic	Included	0	2012	January 2013	MAR 2017	Completed			101-500	101-500	Pretern, newborn, infant	IV	Quadruple	Symptoms, signs and abnormal clinical and laboratory findings, not elsewhere classified	YES	YES	YES	MAY 2018	https://pubmed.ncbi.nlm.nih.gov/29800180/	https://clinicaltrials.gov/ct2/bye/rQoPWwoRrXS9-i-wudNgpQDxudhWudNzlXNiZip9Ei7ym67VZRFncKCVOgCwA6h9Ei4L3BUgWwNG0it.	https://clinicaltrials.gov/ct2/bye/rQoPWwoRrXS9-i-wudNgpQDxudhWudNzlXNiZip9Ei7ym67VZR05OR4taK4tA6h9Ei4L3BUgWwNG0it.		NO	YES		June 8, 2018
1277	NCT01315678	TR02-108	A Trial Investigating the Efficacy and Safety of Insulin Degludec in Children and Adolescents With Type 1 Diabetes Mellitus	Industry	Included	0	2011	February 29, 2012	SEP 2013	Completed			101-500	101-500	Combined	III	Open label	Certain infectious and parasitic diseases	YES	YES	YES	MAR 2020	https://clinicaltrials.gov/ct2/bye/rQoPWwoRrXS9-i-wudNgpQDxudhWudNzlXNiZip9Ei7ym67VZRFjWgCjFgCjA6h9Ei4L3BUgWwNG0it.				YES	YES		June 24, 2019
1278	NCT01325493		A Trial Investigating the Efficacy and Safety of Insulin Degludec in Children and Adolescents With Type 1 Diabetes Mellitus	0	Excluded	trial is registered ≥ 60 days after start day	2011	January 2010
1279	NCT01621230		A Trial Investigating the Efficacy and Safety of Insulin Degludec in Children and Adolescents With Type 1 Diabetes Mellitus	0	Excluded	trial is registered ≥ 60 days after start day	2012	September 2009
1280	NCT01396148		A Trial Investigating the Efficacy and Safety of Insulin Degludec in Children and Adolescents With Type 1 Diabetes Mellitus	0	Excluded	non randomized trial
1281	NCT01857804		A Trial Investigating the Efficacy and Safety of Insulin Degludec in Children and Adolescents With Type 1 Diabetes Mellitus	0	Excluded	trial is registered ≥ 60 days after start day	2013	January 2013
1282	NCT01380197		A Trial Investigating the Efficacy and Safety of Insulin Degludec in Children and Adolescents With Type 1 Diabetes Mellitus	0	Excluded	trial is registered ≥ 60 days after start day	2011	May 26, 2010
1283	NCT01530178		A Trial Investigating the Efficacy and Safety of Insulin Degludec in Children and Adolescents With Type 1 Diabetes Mellitus	0	Excluded	trial is registered ≥ 60 days after start day	2012	November 2011
1284	NCT01593033		A Trial Investigating the Efficacy and Safety of Insulin Degludec in Children and Adolescents With Type 1 Diabetes Mellitus	0	Excluded	Not a drug intervention
1285	NCT01768481		A Trial Investigating the Efficacy and Safety of Insulin Degludec in Children and Adolescents With Type 1 Diabetes Mellitus	0	Excluded	trial is registered ≥ 60 days after start day	2013	January 2004
1286	NCT01656122		A Trial Investigating the Efficacy and Safety of Insulin Degludec in Children and Adolescents With Type 1 Diabetes Mellitus	0	Excluded	non randomized trial
1287	NCT01772758		A Trial Investigating the Efficacy and Safety of Insulin Degludec in Children and Adolescents With Type 1 Diabetes Mellitus	0	Excluded	non randomized trial
1288	NCT01399047	3908	A Trial Investigating the Efficacy and Safety of Insulin Degludec in Children and Adolescents With Type 1 Diabetes Mellitus	Academic	Included	0	2011	July 2011	NOV 2015	Completed			0-50	0-50	Combined	II	Quadruple	Endocrine, nutritional and metabolic diseases	YES	YES	YES	OCT 2019	https://clinicaltrials.gov/ct2/bye/rQoPWwoRrXS9-i-wudNgpQDxudhWudNzlXNiZip9Ei7ym67VZRFjaK4VLR48A6h9Ei4L3BUgWwNG0it.	https://clinicaltrials.gov/ct2/bye/rQoPWwoRrXS9-i-wudNgpQDxudhWudNzlXNiZip9Ei7ym67VZR0VERCVLR45A6h9Ei4L3BUgWwNG0it.			NO	YES		January 23, 2017
1289	NCT01421693	03NP	A Trial Investigating the Efficacy and Safety of Insulin Degludec in Children and Adolescents With Type 1 Diabetes Mellitus	Academic	Included	0	2011	September 2011	JAN 2015	Completed			101-500	101-500	Combined	IV	Open label	Certain infectious and parasitic diseases	YES	YES	YES	MAY 2016	https://clinicaltrials.gov/ct2/bye/rQoPWwoRrXS9-i-wudNgpQDxudhWudNzlXNiZip9Ei7ym67VZR0BOR45ORCRA6h9Ei4L3BUgWwNG0it.				NO	NO	NO
1290	NCT01662037		A Trial Investigating the Efficacy and Safety of Insulin Degludec in Children and Adolescents With Type 1 Diabetes Mellitus	0	Excluded	non randomized trial
1291	NCT01338025	IMPAACT P1094, U01AI068632 ( U.S. NIH Grant/Contract )	A Trial Investigating the Efficacy and Safety of Insulin Degludec in Children and Adolescents With Type 1 Diabetes Mellitus	Academic	Included	0	2011	March 2011	2013	Terminated	Patient accrual	33	0-50	101-500	Combined	IV	Open label	Certain infectious and parasitic diseases	YES		YES	JUN 2017	https://clinicaltrials.gov/ct2/bye/rQoPWwoRrXS9-i-wudNgpQDxudhWudNzlXNiZip9Ei7ym67VZR0JcR4VOR0VA6h9Ei4L3BUgWwNG0it.				NO	YES		May 23, 2014
1292	NCT01400750		A Trial Investigating the Efficacy and Safety of Insulin Degludec in Children and Adolescents With Type 1 Diabetes Mellitus	0	Excluded	trial is registered ≥ 60 days after start day	2011	August 2001
1293	NCT01474902		A Trial Investigating the Efficacy and Safety of Insulin Degludec in Children and Adolescents With Type 1 Diabetes Mellitus	0	Excluded	trial is registered ≥ 60 days after start day	2011	August 2011
1294	NCT01445379		A Trial Investigating the Efficacy and Safety of Insulin Degludec in Children and Adolescents With Type 1 Diabetes Mellitus	0	Excluded	non randomized trial
1295	NCT01767285	Pro00030001	A Trial Investigating the Efficacy and Safety of Insulin Degludec in Children and Adolescents With Type 1 Diabetes Mellitus	Academic	Included	0	2013	January 2013	APR 2015	Completed			51-100	51-100	Combined	IV	Open label	Factors influencing health status and contact with health services	YES	NO	NO						NO	YES		December 19, 2016
1296	NCT01945099		A Trial Investigating the Efficacy and Safety of Insulin Degludec in Children and Adolescents With Type 1 Diabetes Mellitus	0	Excluded	non randomized trial
1297	NCT01940393	GACE-01	A Trial Investigating the Efficacy and Safety of Insulin Degludec in Children and Adolescents With Type 1 Diabetes Mellitus	Academic	Included	0	2013	August 2013	JAN 2014	Completed			101-500	101-500	Combined	IV	Triple	Diseases of the skin and subcutaneous tissue	YES	YES	YES	SEP 2016	https://clinicaltrials.gov/ct2/bye/rQoPWwoRrXS9-i-wudNgpQDxudhWudNzlXNiZip9Ei7ym67VZR0J-R45ORCwA6h9Ei4L3BUgWwNG0it.	https://clinicaltrials.gov/ct2/bye/rQoPWwoRrXS9-i-wudNgpQDxudhWudNzlXNiZip9Ei7ym67VZR0wFR0BxK48A6h9Ei4L3BUgWwNG0it.			NO	NO	NO
1298	NCT01713738		A Trial Investigating the Efficacy and Safety of Insulin Degludec in Children and Adolescents With Type 1 Diabetes Mellitus	0	Excluded	non randomized trial
1299	NCT01865695	STH16190	A Trial Investigating the Efficacy and Safety of Insulin Degludec in Children and Adolescents With Type 1 Diabetes Mellitus	Academic	Included	0	2013	May 2013	2014	Terminated	Patient accrual	2	0-50	0-50	Combined	IV	Double	Diseases of the digestive system	NO		NO						YES	NO
1300	NCT01944085		A Trial Investigating the Efficacy and Safety of Insulin Degludec in Children and Adolescents With Type 1 Diabetes Mellitus	0	Excluded	trial is registered ≥ 60 days after start day	2013	October 2008
1301	NCT01881828	T1DX-17-2013-506, 17-2013-506	A Trial Investigating the Efficacy and Safety of Insulin Degludec in Children and Adolescents With Type 1 Diabetes Mellitus	Academic	Included	0	2013	September 2013	DEC 2014	Completed			101-500	101-500	Combined	III	Quadruple	Endocrine, nutritional and metabolic diseases	YES	YES	YES	DEC 2015	https://pubmed.ncbi.nlm.nih.gov/26624824/	https://clinicaltrials.gov/ct2/bye/rQoPWwoRrXS9-i-wudNgpQDxudhWudNzlXNiZip9Ei7ym67VZR0REKCnLR0VA6h9Ei4L3BUgWwNG0it.	https://clinicaltrials.gov/ct2/bye/rQoPWwoRrXS9-i-wudNgpQDxudhWudNzlXNiZip9Ei7ym67VZRC5WgFRFR4nA6h9Ei4L3BUgWwNG0it.	https://clinicaltrials.gov/ct2/bye/rQoPWwoRrXS9-i-wudNgpQDxudhWudNzlXNiZip9Ei7ym67VZR0nFRFBcRFVA6h9Ei4L3BUgWwNG0it.	NO	YES		December 19, 2018
1302	NCT01784029	12-09-345	A Trial Investigating the Efficacy and Safety of Insulin Degludec in Children and Adolescents With Type 1 Diabetes Mellitus	Academic	Included	0	2013	February 2013	JUL 2014	Completed			101-500	101-500	Combined	IV	Open label	Endocrine, nutritional and metabolic diseases	YES	YES	YES	MAR 2016	https://clinicaltrials.gov/ct2/bye/rQoPWwoRrXS9-i-wudNgpQDxudhWudNzlXNiZip9Ei7ym67VZR0B-R4wcRC5A6h9Ei4L3BUgWwNG0it.				NO	YES		October 16, 2018
1303	NCT01390480		A Trial Investigating the Efficacy and Safety of Insulin Degludec in Children and Adolescents With Type 1 Diabetes Mellitus	0	Excluded	trial is registered ≥ 60 days after start day	2011	November 2010
1304	NCT01532349	NA_00066175, 1K23DK084116-01A2 ( U.S. NIH Grant/Contract )	A Trial Investigating the Efficacy and Safety of Insulin Degludec in Children and Adolescents With Type 1 Diabetes Mellitus	Academic	Included	0	2012	May 2012	APR 2015	Completed			0-50	0-50	Combined	II	Open label	Diseases of the blood and blood-forming organs and certain disorders involving the immune mechanism	YES	YES	YES	DEC 2020	https://clinicaltrials.gov/ct2/bye/rQoPWwoRrXS9-i-wudNgpQDxudhWudNzlXNiZip9Ei7ym67VZRFRFR48Og4nA6h9Ei4L3BUgWwNG0it.				NO	YES		June 14, 2017
1305	NCT01281501	619/2010	A Trial Investigating the Efficacy and Safety of Insulin Degludec in Children and Adolescents With Type 1 Diabetes Mellitus	Academic	Included	0	2011	January 2011	OCT 2011	Completed			51-100	101-500	Combined	IV	Triple	Symptoms, signs and abnormal clinical and laboratory findings, not elsewhere classified	YES	YES	YES	NOV 2012	https://clinicaltrials.gov/ct2/bye/rQoPWwoRrXS9-i-wudNgpQDxudhWudNzlXNiZip9Ei7ym67VZR0nWg0RxgFRA6h9Ei4L3BUgWwNG0it.				NO	YES		July 27, 2012
1306	NCT01518413		A Trial Investigating the Efficacy and Safety of Insulin Degludec in Children and Adolescents With Type 1 Diabetes Mellitus	0	Excluded	non randomized trial
1307	NCT01918033	4117-200, 132244 ( Registry Identifier: JAPIC-CTI )	A Trial Investigating the Efficacy and Safety of Insulin Degludec in Children and Adolescents With Type 1 Diabetes Mellitus	Industry	Included	0	2013	August 20, 2013	JAN 2014	Completed			501-1000	501-1000	Combined	III	Quadruple	Diseases of the respiratory system	YES	NO	NO						NO	YES		August 15, 2014
1308	NCT01916967	4117-201, 132243 ( Registry Identifier: JAPIC-CTI )	A Trial Investigating the Efficacy and Safety of Insulin Degludec in Children and Adolescents With Type 1 Diabetes Mellitus	Industry	Included	0	2013	August 27, 2013	MAR 2014	Completed			101-500	101-500	Combined	III	Triple	Diseases of the skin and subcutaneous tissue	YES	NO	NO						NO	YES		October 30, 2014
1309	NCT01281878		A Trial Investigating the Efficacy and Safety of Insulin Degludec in Children and Adolescents With Type 1 Diabetes Mellitus	0	Excluded	non randomized trial
1310	NCT01628549	PR-10411	A Trial Investigating the Efficacy and Safety of Insulin Degludec in Children and Adolescents With Type 1 Diabetes Mellitus	Industry	Included	0	2012	June 30, 2012	JAN 2013	Completed			101-500	101-500	Combined	II	Double	Diseases of the skin and subcutaneous tissue	NO		YES	MAR 2018	(6) Efficacy and Safety of Sarecycline, a Novel, Once-Daily, Narrow Spectrum Antibiotic for the Treatment of Moderate to Severe Facial Acne Vulgaris: Results of a Phase 2, Dose-Ranging Study (researchgate.net)				NO	YES		January 8, 2019
1311	NCT01858155		A Trial Investigating the Efficacy and Safety of Insulin Degludec in Children and Adolescents With Type 1 Diabetes Mellitus	0	Excluded	non randomized trial
1312	NCT01461538		A Trial Investigating the Efficacy and Safety of Insulin Degludec in Children and Adolescents With Type 1 Diabetes Mellitus	0	Excluded	non randomized trial
1313	NCT01712906	FMumps-KMB17-I-IMB-CAMS	A Trial Investigating the Efficacy and Safety of Insulin Degludec in Children and Adolescents With Type 1 Diabetes Mellitus	Academic	Included	0	2012	October 2012	APR 2013	Completed			101-500	101-500	Combined	I	Triple	Certain infectious and parasitic diseases	YES	YES	YES	MAR 2014	https://clinicaltrials.gov/ct2/bye/rQoPWwoRrXS9-i-wudNgpQDxudhWudNzlXNiZip9Ei7ym67VZR0VcRCV-gC5A6h9Ei4L3BUgWwNG0it.				NO	NO	NO
1314	NCT01462500		A Trial Investigating the Efficacy and Safety of Insulin Degludec in Children and Adolescents With Type 1 Diabetes Mellitus	0	Excluded	non randomized trial
1315	NCT01458418	CMH 11 01-007	A Trial Investigating the Efficacy and Safety of Insulin Degludec in Children and Adolescents With Type 1 Diabetes Mellitus	Academic	Included	0	2011	December 2011	2015	Terminated	Patient accrual	4	0-50	51-100	Mixed age	UNK	Quadruple	Diseases of the digestive system	YES	NO	NO						NO	YES		October 30, 2020
1316	NCT01709227		A Trial Investigating the Efficacy and Safety of Insulin Degludec in Children and Adolescents With Type 1 Diabetes Mellitus	0	Excluded	trial is registered ≥ 60 days after start day	2012	October 2011
1317	NCT01285934		A Trial Investigating the Efficacy and Safety of Insulin Degludec in Children and Adolescents With Type 1 Diabetes Mellitus	0	Excluded	non randomized trial
1318	NCT02021461		A Trial Investigating the Efficacy and Safety of Insulin Degludec in Children and Adolescents With Type 1 Diabetes Mellitus	0	Excluded	trial is registered ≥ 60 days after start day	2013	December 2012
1319	NCT01955655		A Trial Investigating the Efficacy and Safety of Insulin Degludec in Children and Adolescents With Type 1 Diabetes Mellitus	0	Excluded	trial is registered ≥ 60 days after start day	2013	December 2005
1320	NCT01886469		A Trial Investigating the Efficacy and Safety of Insulin Degludec in Children and Adolescents With Type 1 Diabetes Mellitus	0	Excluded	non randomized trial
1321	NCT01440608	MJM-zincalbendazole	A Trial Investigating the Efficacy and Safety of Insulin Degludec in Children and Adolescents With Type 1 Diabetes Mellitus	Academic	Included	0	2011	October 2011	DEC 2011	Completed			101-500	101-500	Mixed age	UNK	Quadruple	Diseases of the digestive system	YES	YES	YES	SEP 2014	https://clinicaltrials.gov/ct2/bye/rQoPWwoRrXS9-i-wudNgpQDxudhWudNzlXNiZip9Ei7ym67VZR0VWg0nWK4RA6h9Ei4L3BUgWwNG0it.				NO	NO	NO
1322	NCT01750957	NP28571, 2011-004349-42	A Trial Investigating the Efficacy and Safety of Insulin Degludec in Children and Adolescents With Type 1 Diabetes Mellitus	Industry	Included	0	2012	February 2013	2014	Completed			0-50	0-50	Mixed age	II	Double	Congenital malformations, deformations and chromosomal abnormalities	NO		NO						YES	NO	NO
1323	NCT01868113		A Trial Investigating the Efficacy and Safety of Insulin Degludec in Children and Adolescents With Type 1 Diabetes Mellitus	0	Excluded	trial is registered ≥ 60 days after start day	2013	December 2012
1324	NCT01684423		A Trial Investigating the Efficacy and Safety of Insulin Degludec in Children and Adolescents With Type 1 Diabetes Mellitus	0	Excluded	non randomized trial
1325	NCT01901588		A Trial Investigating the Efficacy and Safety of Insulin Degludec in Children and Adolescents With Type 1 Diabetes Mellitus	0	Excluded	trial is registered ≥ 60 days after start day	2013	March 2012	2016
1326	NCT01773824		A Trial Investigating the Efficacy and Safety of Insulin Degludec in Children and Adolescents With Type 1 Diabetes Mellitus	0	Excluded	Not a drug intervention
1327	NCT01513902		A Trial Investigating the Efficacy and Safety of Insulin Degludec in Children and Adolescents With Type 1 Diabetes Mellitus	0	Excluded	non randomized trial
1328	NCT01503801		A Trial Investigating the Efficacy and Safety of Insulin Degludec in Children and Adolescents With Type 1 Diabetes Mellitus	0	Excluded	non randomized trial
1329	NCT01471015	49096	A Trial Investigating the Efficacy and Safety of Insulin Degludec in Children and Adolescents With Type 1 Diabetes Mellitus	Academic	Included	0	2011	September 2012	JAN 2014	Completed			0-50	0-50	Pretern, newborn, infant	II	Triple	Certain conditions originating in the perinatal period	NO		YES	SEP 2015	Darbepoetin administration to neonates undergoing cooling for encephalopathy: a safety and pharmacokinetic trial - PubMed (nih.gov)				NO	YES		May 22, 2015
1330	NCT01404611	DF289III/10IA04	A Trial Investigating the Efficacy and Safety of Insulin Degludec in Children and Adolescents With Type 1 Diabetes Mellitus	Industry	Included	0	2011	June 2011	JUN 2013	Completed			101-500	101-500	Mixed age	III	Quadruple	Diseases of the ear and mastoid process	YES	YES	YES	APR 2017	https://clinicaltrials.gov/ct2/bye/rQoPWwoRrXS9-i-wudNgpQDxudhWudNzlXNiZip9Ei7ym67VZR0JER4BEg4jA6h9Ei4L3BUgWwNG0it.				YES	YES		November 23, 2015
1331	NCT01395966		A Trial Investigating the Efficacy and Safety of Insulin Degludec in Children and Adolescents With Type 1 Diabetes Mellitus	Industry	Included	0	2011	June 2011	JUN 2014	Completed			101-500	101-500	Mixed age	III	Quadruple	Diseases of the ear and mastoid process	YES	YES	YES	APR 2017	https://clinicaltrials.gov/ct2/bye/rQoPWwoRrXS9-i-wudNgpQDxudhWudNzlXNiZip9Ei7ym67VZR0JER4BEg4jA6h9Ei4L3BUgWwNG0it.				YES	YES		October 22, 2015
1332	NCT01528891	PRO11070498	A Trial Investigating the Efficacy and Safety of Insulin Degludec in Children and Adolescents With Type 1 Diabetes Mellitus	Academic	Included	0	2012	January 2012	AUG 2014	Completed			101-500	101-500	Mixed age	III	Quadruple	Diseases of the respiratory system	NO		YES	NOV 2015	Dexmedetomidine as a Rapid Bolus for Treatment and Prophylac... : Anesthesia & Analgesia (lww.com)				NO	YES		November 25, 2015
1333	NCT01378832		A Trial Investigating the Efficacy and Safety of Insulin Degludec in Children and Adolescents With Type 1 Diabetes Mellitus	0	Excluded	Not a drug intervention
1334	NCT01519661		A Trial Investigating the Efficacy and Safety of Insulin Degludec in Children and Adolescents With Type 1 Diabetes Mellitus	0	Excluded	non randomized trial
1335	NCT01358916		A Trial Investigating the Efficacy and Safety of Insulin Degludec in Children and Adolescents With Type 1 Diabetes Mellitus	0	Excluded	Not a drug intervention
1336	NCT01923896		A Trial Investigating the Efficacy and Safety of Insulin Degludec in Children and Adolescents With Type 1 Diabetes Mellitus	0	Excluded	trial is registered ≥ 60 days after start day	2013	March 2013
1337	NCT02024594		A Trial Investigating the Efficacy and Safety of Insulin Degludec in Children and Adolescents With Type 1 Diabetes Mellitus	0	Excluded	trial is registered ≥ 60 days after start day	2013	October 2009
1338	NCT01332253	CPI-CL-014	A Trial Investigating the Efficacy and Safety of Insulin Degludec in Children and Adolescents With Type 1 Diabetes Mellitus	Industry	Included	0	2011	July 2011	AUG 2012	Completed			101-500	101-500	Mixed age	III	Quadruple	Diseases of the respiratory system	NO		YES	MAR 2014	A multicenter, randomized, double‐blind placebo‐controlled, single dose trial of the safety and efficacy of intravenous ibuprofen for treatment of pain in pediatric patients undergoing tonsillectomy - Moss - 2014 - Pediatric Anesthesia - Wiley Online Library				NO	YES		November 3, 2016
1339	NCT01913470	IRB00062895,1R03DK096157-01A1 ( U.S. NIH Grant/Contract )	A Trial Investigating the Efficacy and Safety of Insulin Degludec in Children and Adolescents With Type 1 Diabetes Mellitus	Academic	Included	0	2013	July 2013	DEC 2015	Completed			0-50	0-50	Combined	II	Quadruple	Diseases of the digestive system	YES	YES	YES	JUN 2018	https://clinicaltrials.gov/ct2/bye/rQoPWwoRrXS9-i-wudNgpQDxudhWudNzlXNiZip9Ei7ym67VZR05xKCnERF5A6h9Ei4L3BUgWwNG0it.				NO	YES		May 15, 2017
1340	NCT01846507		A Trial Investigating the Efficacy and Safety of Insulin Degludec in Children and Adolescents With Type 1 Diabetes Mellitus	0	Excluded	non randomized trial
1341	NCT01903057	IRB00065751, ITI2012-001	A Trial Investigating the Efficacy and Safety of Insulin Degludec in Children and Adolescents With Type 1 Diabetes Mellitus	Academic	Included	0	2013	February 2014	2014	Withdrawn	Company/business decision		0-50	>1000	Combined	IV	Quadruple	Certain infectious and parasitic diseases	YES		YES		https://clinicaltrials.gov/ct2/bye/rQoPWwoRrXS9-i-wudNgpQDxudhWudNzlXNiZip9Ei7ym67VZR0RcgF8Lg45A6h9Ei4L3BUgWwNG0it.				NO	NO
1342	NCT01316276		A Trial Investigating the Efficacy and Safety of Insulin Degludec in Children and Adolescents With Type 1 Diabetes Mellitus	0	Excluded	non randomized trial
1343	NCT01541904		A Trial Investigating the Efficacy and Safety of Insulin Degludec in Children and Adolescents With Type 1 Diabetes Mellitus	0	Excluded	trial is registered ≥ 60 days after start day	2012	March 2011
1344	NCT01274221	SPD489-321	A Trial Investigating the Efficacy and Safety of Insulin Degludec in Children and Adolescents With Type 1 Diabetes Mellitus	Industry	Included	0	2011	March 6, 2011	2011	Withdrawn	Company/business decision		0-50	101-500	Adolescent	III	Quadruple	Mental and behavioural disorders	NO		NO						NO	NO
1345	NCT01697059		A Trial Investigating the Efficacy and Safety of Insulin Degludec in Children and Adolescents With Type 1 Diabetes Mellitus	0	Excluded	non randomized trial
1346	NCT01422499		A Trial Investigating the Efficacy and Safety of Insulin Degludec in Children and Adolescents With Type 1 Diabetes Mellitus	0	Excluded	non randomized trial
1347	NCT01313936		A Trial Investigating the Efficacy and Safety of Insulin Degludec in Children and Adolescents With Type 1 Diabetes Mellitus	0	Excluded	non randomized trial
1348	NCT01882400		A Trial Investigating the Efficacy and Safety of Insulin Degludec in Children and Adolescents With Type 1 Diabetes Mellitus	0	Excluded	non randomized trial
1349	NCT01990768	47114, 5U01HL077863-09 ( U.S. NIH Grant/Contract ), TATRC Log No. 13335004-A	A Trial Investigating the Efficacy and Safety of Insulin Degludec in Children and Adolescents With Type 1 Diabetes Mellitus	Academic	Included	0	2013	May 2015	NOV 2017	Completed			501-1000	>1000	Combined	II	Quadruple	Injury, poisoning and certain other consequences of external causes	YES	YES	YES	SEP 2020	https://clinicaltrials.gov/ct2/bye/rQoPWwoRrXS9-i-wudNgpQDxudhWudNzlXNiZip9Ei7ym67VZRFnOKCwFg4VA6h9Ei4L3BUgWwNG0it.				NO	YES		January 14, 2019
1350	NCT01642888		A Trial Investigating the Efficacy and Safety of Insulin Degludec in Children and Adolescents With Type 1 Diabetes Mellitus	0	Excluded	Not a drug intervention
1351	NCT01631266		A Trial Investigating the Efficacy and Safety of Insulin Degludec in Children and Adolescents With Type 1 Diabetes Mellitus	0	Excluded	Not a drug intervention
1352	NCT01518062		A Trial Investigating the Efficacy and Safety of Insulin Degludec in Children and Adolescents With Type 1 Diabetes Mellitus	0	Excluded	trial is registered ≥ 60 days after start day	2012	November 1989
1353	NCT01444898		A Trial Investigating the Efficacy and Safety of Insulin Degludec in Children and Adolescents With Type 1 Diabetes Mellitus	0	Excluded	non randomized trial
1354	NCT01409031	10-1211, 1U01HL102235 ( U.S. NIH Grant/Contract )	A Trial Investigating the Efficacy and Safety of Insulin Degludec in Children and Adolescents With Type 1 Diabetes Mellitus	Academic	Included	0	2011	July 2011	2013	Terminated	Patient accrual	3	0-50	0-50	Pretern, newborn, infant	II	Triple	Certain conditions originating in the perinatal period	NO		NO						NO	YES		February 1, 2019
1355	NCT01531192	ZTB630301	A Trial Investigating the Efficacy and Safety of Insulin Degludec in Children and Adolescents With Type 1 Diabetes Mellitus	Academic	Included	0	2012	June 2012	APR 2013	Completed			101-500	101-500	Pretern, newborn, infant	IV	Single	Certain conditions originating in the perinatal period	YES	YES	YES	OCT 2015	https://clinicaltrials.gov/ct2/bye/rQoPWwoRrXS9-i-wudNgpQDxudhWudNzlXNiZip9Ei7ym67VZR08Sg48SR0BA6h9Ei4L3BUgWwNG0it.				NO	NO	NO
1356	NCT01603628		A Trial Investigating the Efficacy and Safety of Insulin Degludec in Children and Adolescents With Type 1 Diabetes Mellitus	0	Excluded	Not a drug intervention
1357	NCT01603602		A Trial Investigating the Efficacy and Safety of Insulin Degludec in Children and Adolescents With Type 1 Diabetes Mellitus	0	Excluded	Not a drug intervention
1358	NCT01727713		A Trial Investigating the Efficacy and Safety of Insulin Degludec in Children and Adolescents With Type 1 Diabetes Mellitus	0	Excluded	non randomized trial
1359	NCT01896440		A Trial Investigating the Efficacy and Safety of Insulin Degludec in Children and Adolescents With Type 1 Diabetes Mellitus	Academic	Included	0	2013	October 2013	2013	Withdrawn	Regulatory issue		0-50	0-50	Mixed age	IV	Quadruple	Neoplasms	NO		NO						NO	NO
1360	NCT01731119		A Trial Investigating the Efficacy and Safety of Insulin Degludec in Children and Adolescents With Type 1 Diabetes Mellitus	0	Excluded	non randomized trial
1361	NCT01575613	REDHOT_OPP1024438	A Trial Investigating the Efficacy and Safety of Insulin Degludec in Children and Adolescents With Type 1 Diabetes Mellitus	Academic	Included	0	2012	April 2012	NOV 2012	Completed			>1000	>1000	Combined	UNK	Open label	Certain infectious and parasitic diseases	NO		YES	APR 2016	https://clinicaltrials.gov/ct2/bye/rQoPWwoRrXS9-i-wudNgpQDxudhWudNzlXNiZip9Ei7ym67VZR0nFR4RSK4wA6h9Ei4L3BUgWwNG0it.	https://clinicaltrials.gov/ct2/bye/rQoPWwoRrXS9-i-wudNgpQDxudhWudNzlXNiZip9Ei7ym67VZR0wEgFjEgFnA6h9Ei4L3BUgWwNG0it.	https://clinicaltrials.gov/ct2/bye/rQoPWwoRrXS9-i-wudNgpQDxudhWudNzlXNiZip9Ei7ym67VZR0RFgFVxRCtA6h9Ei4L3BUgWwNG0it.		NO	NO	NO
1362	NCT01467362	V00034 CR 3 12 1B, 2011-003295-37	A Trial Investigating the Efficacy and Safety of Insulin Degludec in Children and Adolescents With Type 1 Diabetes Mellitus	Industry	Included	0	2011	November 2011	MAY 2012	Completed			101-500	101-500	Mixed age	III	Double	Diseases of the skin and subcutaneous tissue	NO		YES	NOV 2013	https://onlinelibrary.wiley.com/doi/full/10.1111/jdv.12314?saml_referrer				YES	YES	YES	Feb 2016
1363	NCT01577043		A Trial Investigating the Efficacy and Safety of Insulin Degludec in Children and Adolescents With Type 1 Diabetes Mellitus	0	Excluded	trial is registered ≥ 60 days after start day	2012	September 2011
1364	NCT01314937	10-242-PED	A Trial Investigating the Efficacy and Safety of Insulin Degludec in Children and Adolescents With Type 1 Diabetes Mellitus	Academic	Included	0	2011	September 2011	JUL 2013	Completed			>1000	>1000	Toddler and preschool	IV	Quadruple	Endocrine, nutritional and metabolic diseases	YES	YES	YES	OCT 2015	https://clinicaltrials.gov/ct2/bye/rQoPWwoRrXS9-i-wudNgpQDxudhWudNzlXNiZip9Ei7ym67VZR0BWR0BSgFtA6h9Ei4L3BUgWwNG0it.				NO	NO	NO
1365	NCT01416441		A Trial Investigating the Efficacy and Safety of Insulin Degludec in Children and Adolescents With Type 1 Diabetes Mellitus	0	Excluded	non randomized trial
1366	NCT01940653		A Trial Investigating the Efficacy and Safety of Insulin Degludec in Children and Adolescents With Type 1 Diabetes Mellitus	0	Excluded	trial is registered ≥ 60 days after start day	2013	November 2012
1367	NCT02000700		A Trial Investigating the Efficacy and Safety of Insulin Degludec in Children and Adolescents With Type 1 Diabetes Mellitus	0	Excluded	non randomized trial
1368	NCT01779258	V00034 CR 3 13 1B, 2012-004621-24	A Trial Investigating the Efficacy and Safety of Insulin Degludec in Children and Adolescents With Type 1 Diabetes Mellitus	Industry	Included	0	2013	February 2013	FEB 2014	Completed			101-500	101-500	Mixed age	III	Open label	Diseases of the skin and subcutaneous tissue	NO		YES	FEB 2018	https://onlinelibrary.wiley.com/doi/full/10.1111/jdv.14849				YES	YES	YES	Feb 2016
1369	NCT01999894		A Trial Investigating the Efficacy and Safety of Insulin Degludec in Children and Adolescents With Type 1 Diabetes Mellitus	0	Excluded	non randomized trial
1370	NCT01978366		A Trial Investigating the Efficacy and Safety of Insulin Degludec in Children and Adolescents With Type 1 Diabetes Mellitus	0	Excluded	non randomized trial
1371	NCT01915914	117291	A Trial Investigating the Efficacy and Safety of Insulin Degludec in Children and Adolescents With Type 1 Diabetes Mellitus	Industry	Included	0	2013	December 23, 2013	FEB 2015	Completed			101-500	101-500	Mixed age	IV	Open label	Diseases of the skin and subcutaneous tissue	NO		YES	NOV 2017	https://www.tandfonline.com/doi/full/10.1080/09546634.2017.1401211				NO	YES		December 23, 2015
1372	NCT01847573		A Trial Investigating the Efficacy and Safety of Insulin Degludec in Children and Adolescents With Type 1 Diabetes Mellitus	0	Excluded	non randomized trial
1373	NCT01670175		A Trial Investigating the Efficacy and Safety of Insulin Degludec in Children and Adolescents With Type 1 Diabetes Mellitus	0	Excluded	non randomized trial
1374	NCT01309477		A Trial Investigating the Efficacy and Safety of Insulin Degludec in Children and Adolescents With Type 1 Diabetes Mellitus	0	Excluded	non randomized trial
1375	NCT01853423		A Trial Investigating the Efficacy and Safety of Insulin Degludec in Children and Adolescents With Type 1 Diabetes Mellitus	0	Excluded	non randomized trial
1376	NCT01607983		A Trial Investigating the Efficacy and Safety of Insulin Degludec in Children and Adolescents With Type 1 Diabetes Mellitus	0	Excluded	non randomized trial
1377	NCT01499927		A Trial Investigating the Efficacy and Safety of Insulin Degludec in Children and Adolescents With Type 1 Diabetes Mellitus	0	Excluded	Not a drug intervention
1378	NCT01819610		A Trial Investigating the Efficacy and Safety of Insulin Degludec in Children and Adolescents With Type 1 Diabetes Mellitus	0	Excluded	non randomized trial
1379	NCT01658007		A Trial Investigating the Efficacy and Safety of Insulin Degludec in Children and Adolescents With Type 1 Diabetes Mellitus	0	Excluded	non randomized trial
1380	NCT01912352		A Trial Investigating the Efficacy and Safety of Insulin Degludec in Children and Adolescents With Type 1 Diabetes Mellitus	0	Excluded	non randomized trial
1381	NCT01565616		A Trial Investigating the Efficacy and Safety of Insulin Degludec in Children and Adolescents With Type 1 Diabetes Mellitus	0	Excluded	non randomized trial
1382	NCT01507701		A Trial Investigating the Efficacy and Safety of Insulin Degludec in Children and Adolescents With Type 1 Diabetes Mellitus	0	Excluded	non randomized trial
1383	NCT01737307		A Trial Investigating the Efficacy and Safety of Insulin Degludec in Children and Adolescents With Type 1 Diabetes Mellitus	0	Excluded	trial is registered ≥ 60 days after start day	2012	March 2011
1384	NCT01515995	STU 072011-043	A Trial Investigating the Efficacy and Safety of Insulin Degludec in Children and Adolescents With Type 1 Diabetes Mellitus	Academic	Included	0	2012	January 2012	OCT 2015	Completed			0-50	51-100	Mixed age	IV	Triple	Diseases of the respiratory system	NO		NO						NO	YES		February 21, 2019
1385	NCT01558960		A Trial Investigating the Efficacy and Safety of Insulin Degludec in Children and Adolescents With Type 1 Diabetes Mellitus	0	Excluded	non randomized trial
1386	NCT01497860		A Trial Investigating the Efficacy and Safety of Insulin Degludec in Children and Adolescents With Type 1 Diabetes Mellitus	0	Excluded	non randomized trial
1387	NCT01415583		A Trial Investigating the Efficacy and Safety of Insulin Degludec in Children and Adolescents With Type 1 Diabetes Mellitus	0	Excluded	trial is registered ≥ 60 days after start day	2011	July 2010
1388	NCT01428284		A Trial Investigating the Efficacy and Safety of Insulin Degludec in Children and Adolescents With Type 1 Diabetes Mellitus	0	Excluded	non randomized trial
1389	NCT01288716	209AS208	A Trial Investigating the Efficacy and Safety of Insulin Degludec in Children and Adolescents With Type 1 Diabetes Mellitus	Industry	Included	0	2011	May 2011	SEP 2012	Completed			101-500	101-500	Combined	II	Quadruple	Mental and behavioural disorders	NO		YES	OCT 2016	https://www.nature.com/articles/npp2016237				NO	NO	NO
[truncated: 1,486 more rows]

## Sheet: Condition category
ICD-10, version 2019		Planned sample size
Certain infectious and parasitic diseases
Neoplasms		<100 participants
[truncated: 20 more rows]

## Sheet: Reason for discontinuation
Patient accrual
[truncated: 7 more rows]

## Sheet: Age + Funding category
	Age category			Primary funding
[truncated: 7 more rows]

## Sheet: Notes
Notes:	Study with one arm treatment a one arm e.g.behavioral, dietary treatment will be included into research
[truncated: 39 more rows]
